# Supplementary material for: Salmonella manipulates macrophage migration via SteC-mediated myosin light chain activation to penetrate the gut-vascular barrier
Source: EMBO J. 2024 Mar 25;43(8):1499–518. doi: 10.1038/s44318-024-00076-7 (PMC11021425; doi:10.1038/s44318-024-00076-7)
Supplement: Supplementary file 2 — Movie EV1 [file 44318_2024_76_MOESM2_ESM.zip]

Archive with 3 entries (2 files):
- Moive EV1/Movie EV1 Legend.docx
- Moive EV1/Movie EV1.mp4
- Moive EV1/
