# Supplementary material for: Salmonella manipulates macrophage migration via SteC-mediated myosin light chain activation to penetrate the gut-vascular barrier
Source: EMBO J. 2024 Mar 25;43(8):1499–518. doi: 10.1038/s44318-024-00076-7 (PMC11021425; doi:10.1038/s44318-024-00076-7)
Supplement: Supplementary file 5 — Source data Fig. 1 [file 44318_2024_76_MOESM5_ESM.zip]

Archive with 38 entries (25 files):
- Figure1/
- Figure1/1A/
- Figure1/1A/F1A WT3-0.5h PV-1 red+Salmonella green 36.5x.tif
- Figure1/1A/READ ME.docx
- Figure1/1B/
- Figure1/1B/F1B WT2 1h PV-1red+salmonella Green_23.6x.tif
- Figure1/1B/READ ME.docx
- Figure1/1C/
- Figure1/1C/DATA.xls
- Figure1/1D/
- Figure1/1D/1D-1 GREEN.tif
- Figure1/1D/1D-1.tif
- Figure1/1D/1D-2 GREEN.tif
- Figure1/1D/1D-2.tif
- Figure1/1D/1D-3 GREEN.jpg
- Figure1/1D/1D-3.tif
- Figure1/1D/1d-4 green.jpg
- Figure1/1D/1d-4.tif
- Figure1/1D/readme.docx
- Figure1/1E/
- Figure1/1E/data.xlsx
- Figure1/1F/
- Figure1/1F/Control.fcs
- Figure1/1F/salmonella.fcs
- Figure1/1G/
- Figure1/1G/Raw data of Fig1G.xlsx
- Figure1/1H/
- Figure1/1H/Control.fcs
- Figure1/1H/Salmonella.fcs
- Figure1/1I/
- Figure1/1I/Raw data of Fig1I.xlsx
- Figure1/1J/
- Figure1/1J/Salmonella.fcs
- Figure1/1K/
- Figure1/1K/Raw data of Fig1K.xlsx
- Figure1/1L/
- Figure1/1L/Fig1L-2.tif
- Figure1/1L/Fih1L-1.tif
