# Supplementary material for: Salmonella manipulates macrophage migration via SteC-mediated myosin light chain activation to penetrate the gut-vascular barrier
Source: EMBO J. 2024 Mar 25;43(8):1499–518. doi: 10.1038/s44318-024-00076-7 (PMC11021425; doi:10.1038/s44318-024-00076-7)
Supplement: Supplementary file 5 — Source data Fig. 1 [file 44318_2024_76_MOESM5_ESM.zip › Figure1/1C/DATA.xls]

## Sheet: 0.5H-1
	ALL	On the blood vessel	Inside the epithelial cells	outside the epithelial cells	Near the blood vessels
1	52	13	17	21	1
2	24	3	7	13	1
3	23	0	11	9	3
4	21	3	10	5	3
5	19	0	4	15	0
6	9	0	3	6	0
7	20	6	6	8	0
8	19	1	6	0	12
9	30	5	13	10	2
10	13	2	4	7	0
total	230	33	81	94	22
%	1	0.143478	0.352174	0.408696	0.0956522

## Sheet: 0.5H-2
	ALL	On the blood vessel	Inside the epithelial cells	outside the epithelial cells	Near the blood vessels
1	29	2	7	20	0
2	16	0	5	9	2
3	23	1	10	11	1
4	11	2	4	5	0
5	36	2	14	19	1
6	17	3	3	9	2
7	21	3	7	11	0
8	19	2	7	10	0
9	37	5	9	23	0
10	24	3	3	12	6
total	233	23	69	129	12
%	1	0.0987124	0.296137	0.553648	0.0515021

## Sheet: 0.5H-3
	ALL	On the blood vessel	Inside the epithelial cells	outside the epithelial cells	Near the blood vessels
1	9	0	3	6	0
2	6	2	1	3	0
3	11	1	3	7	0
4	13	2	2	8	1
5	14	3	5	6	0
6	15	3	5	7	0
7	25	2	9	13	1
8	18	0	2	16	0
9	20	3	4	10	3
10	16	3	1	11	1
total	147	19	35	87	6
%	1	0.129252	0.238095	0.591837	0.0408163

## Sheet: 1H-1
	ALL	On the blood vessel	Inside the epithelial cells	outside the epithelial cells	Near the blood vessels
1	49	28	5	11	5
2	21	4	15	2	0
3	29	5	12	0	12
4	14	9	3	2	0
5	24	2	8	12	2
6	34	8	14	2	10
7	30	8	16	0	6
8	42	6	30	3	3
9	17	0	8	0	9
10	27	4	18	0	5
TOTAL	287	74	129	32	52
%	1	0.25784	0.449477	0.111498	0.181185

## Sheet: 1H-2
	ALL	On the blood vessel	Inside the epithelial cells	outside the epithelial cells	Near the blood vessels
1	18	6	10	2	0
2	15	9	6	0	0
3	16	9	4	0	3
4	24	8	8	0	8
5	16	6	6	1	3
6	31	6	15	8	2
7	32	11	14	5	2
8	26	8	10	5	3
9	9	6	0	0	3
10	21	4	2	8	7
total	208	73	75	29	31
%	1	0.350962	0.360577	0.139423	0.149038

## Sheet: 1H-3
	ALL	On the blood vessel	Inside the epithelial cells	outside the epithelial cells	Near the blood vessels
1	14	3	9	2	0
12	5	0	5	0	0
11	5	5	0	0	0
4	17	3	10	0	4
5	4	0	0	0	4
6	12	10	0	0	2
7	18	3	10	2	3
8	18	6	3	8	1
9	8	1	4	0	3
10	7	2	3	1	1
total	108	33	44	13	18
%	1	0.305556	0.407407	0.12037	0.166667
