# Supplementary material for: Salmonella manipulates macrophage migration via SteC-mediated myosin light chain activation to penetrate the gut-vascular barrier
Source: EMBO J. 2024 Mar 25;43(8):1499–518. doi: 10.1038/s44318-024-00076-7 (PMC11021425; doi:10.1038/s44318-024-00076-7)
Supplement: Supplementary file 5 — Source data Fig. 1 [file 44318_2024_76_MOESM5_ESM.zip › Figure1/1E/data.xlsx]

## Sheet: sheet1
cfu/ml	0.5 h		1h
	0		315
	0		220
	5		280
	1		240
	21		160
	0		260
