# Supplementary material for: Salmonella manipulates macrophage migration via SteC-mediated myosin light chain activation to penetrate the gut-vascular barrier
Source: EMBO J. 2024 Mar 25;43(8):1499–518. doi: 10.1038/s44318-024-00076-7 (PMC11021425; doi:10.1038/s44318-024-00076-7)
Supplement: Supplementary file 5 — Source data Fig. 1 [file 44318_2024_76_MOESM5_ESM.zip › Figure1/1G/Raw data of Fig1G.xlsx]

## Sheet: Sheet1
Fig1G	Proportion of GFP-positive cell populations
Ctrl	Salmonella
0.00987	0.02
0.015	0.023
0.014	0.025
0.017	0.022
0.012	0.021
0.019	0.036
