# Supplementary material for: Salmonella manipulates macrophage migration via SteC-mediated myosin light chain activation to penetrate the gut-vascular barrier
Source: EMBO J. 2024 Mar 25;43(8):1499–518. doi: 10.1038/s44318-024-00076-7 (PMC11021425; doi:10.1038/s44318-024-00076-7)
Supplement: Supplementary file 5 — Source data Fig. 1 [file 44318_2024_76_MOESM5_ESM.zip › Figure1/1I/Raw data of Fig1I.xlsx]

## Sheet: Sheet1
Fig1I	The proportions of dendritic and macrophage populations
Dendritic cells		Macrophages
Ctrl	Salmonella	Ctrl	Salmonella
8.33	3.85	0	30.8
0	9.52	8.33	42.9
0	0	0	44.1
0	6.25	6.9	18.8
0	1.61	0	18.8
0	1.61	0	18.8
