# Supplementary material for: Salmonella manipulates macrophage migration via SteC-mediated myosin light chain activation to penetrate the gut-vascular barrier
Source: EMBO J. 2024 Mar 25;43(8):1499–518. doi: 10.1038/s44318-024-00076-7 (PMC11021425; doi:10.1038/s44318-024-00076-7)
Supplement: Supplementary file 6 — Source data Fig. 2 [file 44318_2024_76_MOESM6_ESM.zip]

Archive with 33 entries (22 files):
- Figure2/
- Figure2/2A/
- Figure2/2A/Invasion/
- Figure2/2A/Invasion/Ctrl.jpg
- Figure2/2A/Invasion/moi1.jpg
- Figure2/2A/Invasion/moi10.jpg
- Figure2/2A/Invasion/moi5.jpg
- Figure2/2A/Migration/
- Figure2/2A/Migration/CTRL.jpg
- Figure2/2A/Migration/MOI1.jpg
- Figure2/2A/Migration/MOI10.jpg
- Figure2/2A/Migration/MOI5.jpg
- Figure2/2B/
- Figure2/2B/Transwell counting results-1.xlsx
- Figure2/2C/
- Figure2/2C/Transwell counting results-2.xlsx
- Figure2/2D/
- Figure2/2D/Transwell counting results-3.xlsx
- Figure2/2E/
- Figure2/2E/BMDM-CTRL.xlsx
- Figure2/2E/BMDM-WT.xlsx
- Figure2/2E/BMDM-stec KO.xlsx
- Figure2/2F/
- Figure2/2F/Transwell counting results-4.xlsx
- Figure2/2G/
- Figure2/2G/RAW-1.tif
- Figure2/2G/RAW.tif
- Figure2/2G/WT-1.tif
- Figure2/2G/WT.tif
- Figure2/2G/ΔsteC-1.tif
- Figure2/2G/ΔsteC.tif
- Figure2/2H/
- Figure2/2H/DATA.xls
