# Supplementary material for: Salmonella manipulates macrophage migration via SteC-mediated myosin light chain activation to penetrate the gut-vascular barrier
Source: EMBO J. 2024 Mar 25;43(8):1499–518. doi: 10.1038/s44318-024-00076-7 (PMC11021425; doi:10.1038/s44318-024-00076-7)
Supplement: Supplementary file 6 — Source data Fig. 2 [file 44318_2024_76_MOESM6_ESM.zip › Figure2/2B/Transwell counting results-1.xlsx]

## Sheet: TRANSWELL
Migration	CELL NUMBER	ratio
Ctrl1	34	1
Ctrl2	27	0.794
Ctrl3	33	0.971
MOI1-1	61	2.029
MOI1-2	70	2.353
MOI1-3	57	1.676
MOI5-1	96	2.824
MOI5-2	104	3.059
MOI5-3	77	2.55265
MOI10-1	498	14.647
MOI10-2	483	14.206
MOI10-3	466	13.706
lps-1	8	0.235
lps-2	16	0.471
lps-3	9	0.265
HTSTM1	29	0.853
HTSTM2	37	1.088
HTSTM3	35	1.029
Invasion	cell number	ratio
Ctrl1	4	1
Ctrl2	5	1.25
Ctrl3	3	0.75
MOI1-1	19	4.75
MOI1-2	15	3.75
MOI1-3	14	3.5
MOI5-1	23	5.75
MOI5-2	29	7.25
MOI5-3	21	5.25
MOI10-1	112	28
MOI10-2	101	25.25
MOI10-3	94	23.5
lps-1	4	1
lps-2	3	0.75
lps-3	1	0.25
HTSTM1	5	1.25
HTSTM2	8	2
HTSTM3	8	2
