# Supplementary material for: Salmonella manipulates macrophage migration via SteC-mediated myosin light chain activation to penetrate the gut-vascular barrier
Source: EMBO J. 2024 Mar 25;43(8):1499–518. doi: 10.1038/s44318-024-00076-7 (PMC11021425; doi:10.1038/s44318-024-00076-7)
Supplement: Supplementary file 6 — Source data Fig. 2 [file 44318_2024_76_MOESM6_ESM.zip › Figure2/2C/Transwell counting results-2.xlsx]

## Sheet: TRANSWELL
Migration	CELL NUMBER	ratio
Raw2-1	16	1
Raw2-2	17	1.0625
Raw2-3	16	1
CCL2-1	274	17.125
CCL2-2	257	16.0625
CCL2-3	243	15.1875
CCL7-1	59	3.6875
CCL7-2	64	4
CCL7-3	47	2.9375
STM-1	236	14.75
STM-2	217	13.5625
STM-3	251	15.6875
LB-1	2	0.125
LB-2	2	0.125
LB-3	4	0.25
colchicine-1	209	13.0625
colchicine-2	204	12.75
colchicine-3	198	12.375
Invasion	cell number	ratio
Raw2-1	8	1
Raw2-2	9	1.125
Raw2-3	13	1.625
CCL2-1	132	16.5
CCL2-2	137	17.125
CCL2-3	121	15.125
CCL7-1	20	2.5
CCL7-2	17	2.125
CCL7-3	16	2
STM-1	145	18.125
STM-2	158	19.75
STM-3	149	18.625
LB-1	4	0.5
LB-2	1	0.125
LB-3	2	0.25
colchicine-1	153	19.125
colchicine-2	150	18.75
colchicine-3	162	20.25
