# Supplementary material for: Salmonella manipulates macrophage migration via SteC-mediated myosin light chain activation to penetrate the gut-vascular barrier
Source: EMBO J. 2024 Mar 25;43(8):1499–518. doi: 10.1038/s44318-024-00076-7 (PMC11021425; doi:10.1038/s44318-024-00076-7)
Supplement: Supplementary file 6 — Source data Fig. 2 [file 44318_2024_76_MOESM6_ESM.zip › Figure2/2D/Transwell counting results-3.xlsx]

## Sheet: Sheet2
Migration	CELL NUMBER	ratio
RAW-1	25	1
RAW-2	29	1.16
RAW-3	23	0.92
WT to RAW-1	160	6.4
WT to RAW-2	168	6.72
WT to RAW-3	171	6.84
SteC to RAW-1	35	1.4
SteC to RAW-2	32	1.28
SteC to RAW-3	28	1.12
ssav to RAW-1	37	1.48
ssav to RAW-2	32	1.28
ssav to RAW-3	40	1.6
ssel to RAW-1	94	3.76
ssel to RAW-2	110	4.4
ssel to RAW-3	96	3.84
Invasion	cell number	ratio
RAW-1	9	1
RAW-2	11	1.222
RAW-3	8	0.889
WT to RAW-1	72	8
WT to RAW-2	66	7.333
WT to RAW-3	65	7.222
SteC to RAW-1	10	1.111
SteC to RAW-2	12	1.333
SteC to RAW-3	12	1.333
ssav to RAW-1	9	1
ssav to RAW-2	11	1.222
ssav to RAW-3	12	1.333
ssel to RAW-1	41	4.556
ssel to RAW-2	33	3.667
ssel to RAW-3	37	4.111
