# Supplementary material for: Salmonella manipulates macrophage migration via SteC-mediated myosin light chain activation to penetrate the gut-vascular barrier
Source: EMBO J. 2024 Mar 25;43(8):1499–518. doi: 10.1038/s44318-024-00076-7 (PMC11021425; doi:10.1038/s44318-024-00076-7)
Supplement: Supplementary file 6 — Source data Fig. 2 [file 44318_2024_76_MOESM6_ESM.zip › Figure2/2E/BMDM-CTRL.xlsx]

## Sheet: Sheet1
Time	TrackID	Position X	Position Y
1	1000000000	0	0
2	1000000000	0	0
3	1000000000	0	0
4	1000000000	0	0
5	1000000000	0	0
6	1000000000	0	0
7	1000000000	0	0
8	1000000000	-0.9	-0.5
9	1000000000	-0.9	-0.5
10	1000000000	-0.9	-0.5
11	1000000000	0.2	-0.5
12	1000000000	0.2	-0.5
13	1000000000	0.1	-0.298828
14	1000000000	0.2	-0.5
15	1000000000	0.3	-0.900391
16	1000000000	0.2	-0.5
17	1000000000	0.1	0
18	1000000000	0.2	0.300781
1	1000000001	0	0
2	1000000001	0	0
3	1000000001	0	0
4	1000000001	0	0
5	1000000001	-1.4	0.298828
6	1000000001	-1.4	0.298828
7	1000000001	-1.4	0.298828
8	1000000001	-1.4	0.298828
9	1000000001	-1.4	0.298828
10	1000000001	-1.4	0.298828
11	1000000001	-1.4	0.298828
12	1000000001	-1.7	1
13	1000000001	-1.7	1
14	1000000001	-1.7	1
15	1000000001	-1.7	1
16	1000000001	-1.7	1
17	1000000001	-1.7	1
18	1000000001	-1.7	1
1	1000000002	0	0
2	1000000002	0	0
3	1000000002	0	0
4	1000000002	0	0
5	1000000002	0	0
6	1000000002	0	0
7	1000000002	0	0
8	1000000002	0	0
9	1000000002	0	0
10	1000000002	0	0
11	1000000002	0	0
12	1000000002	0	0
13	1000000002	0	0
14	1000000002	0	0
15	1000000002	0	0
16	1000000002	0	0
17	1000000002	0	0
18	1000000002	0	-0.0996094
1	1000000003	0	0
2	1000000003	0	0
3	1000000003	0	0
4	1000000003	-1.7	-0.400391
5	1000000003	-1	0
6	1000000003	-1.1	0.5
7	1000000003	-1.1	0.5
8	1000000003	-1.1	0.5
9	1000000003	-1.1	0.5
10	1000000003	-1.1	0.5
11	1000000003	-0.7	-0.300781
12	1000000003	-0.4	-0.300781
13	1000000003	-0.8	-0.201172
14	1000000003	-1	1
15	1000000003	-1	1
16	1000000003	-1	1
17	1000000003	-1	0.400391
18	1000000003	-1	0.400391
1	1000000004	0	0
2	1000000004	0	0
3	1000000004	0	0
4	1000000004	0	0
5	1000000004	0	0
6	1000000004	0	0
7	1000000004	0	0
8	1000000004	0	0
9	1000000004	0	0
10	1000000004	0	0
11	1000000004	0	0
12	1000000004	0	0
13	1000000004	0	0
14	1000000004	0	0
15	1000000004	0	0
16	1000000004	0	0
17	1000000004	0	0
18	1000000004	0	0
1	1000000005	0	0
2	1000000005	0	0
3	1000000005	0	0
4	1000000005	0	0
5	1000000005	0	0
6	1000000005	0	0
7	1000000005	0	0
8	1000000005	0	0
9	1000000005	0	0
10	1000000005	0	0
11	1000000005	0	0
12	1000000005	0	0
13	1000000005	0	0
14	1000000005	0	0
15	1000000005	0	0
16	1000000005	0	0
17	1000000005	0	0
18	1000000005	0	0
1	1000000006	0	0
2	1000000006	0	0
3	1000000006	0.1	-0.701172
4	1000000006	0.1	-0.701172
5	1000000006	0.1	-0.701172
6	1000000006	0.1	-0.701172
7	1000000006	0.1	-0.701172
8	1000000006	0.1	-0.701172
9	1000000006	0.5	0.298828
10	1000000006	0.5	0.298828
11	1000000006	0.5	0.298828
12	1000000006	0.5	0.298828
13	1000000006	0.5	0.298828
14	1000000006	0.5	0.298828
15	1000000006	0.5	0.298828
16	1000000006	0.5	0.298828
17	1000000006	0.5	0.298828
18	1000000006	0.5	0.298828
1	1000000007	0	0
2	1000000007	0	0
3	1000000007	0	0
4	1000000007	0	0
5	1000000007	0	0
6	1000000007	0	0
7	1000000007	0	0
8	1000000007	0	0
9	1000000007	0	0
10	1000000007	0	0
11	1000000007	0	0
12	1000000007	-0.2	1.89844
13	1000000007	-0.2	1.89844
14	1000000007	-0.2	1.89844
15	1000000007	-0.2	1.89844
16	1000000007	-0.2	1.89844
17	1000000007	-0.2	1.89844
18	1000000007	-0.2	1.89844
1	1000000008	0	0
2	1000000008	0	0
3	1000000008	0	0
4	1000000008	0	0
5	1000000008	0	0
6	1000000008	0	0
7	1000000008	0	0
8	1000000008	0	0
9	1000000008	0	0
10	1000000008	0.1	0
11	1000000008	0.1	0
12	1000000008	0.1	0
13	1000000008	0.1	0
14	1000000008	0.1	0
15	1000000008	0.1	0
16	1000000008	0.1	0
17	1000000008	0.1	0
18	1000000008	0.1	0
1	1000000009	0	0
2	1000000009	0	0
3	1000000009	0	0
4	1000000009	0	0
5	1000000009	0	0
6	1000000009	0	0
7	1000000009	0	0
8	1000000009	0	0
9	1000000009	0	0
10	1000000009	0	0
11	1000000009	0	0
12	1000000009	0.3	0
13	1000000009	0	0
14	1000000009	0	0
15	1000000009	0.3	0.701172
16	1000000009	1.1	0.601562
17	1000000009	1.5	0.5
18	1000000009	1.1	0.701172
1	1000000010	0	0
2	1000000010	0	0
3	1000000010	0	0
4	1000000010	0	0
5	1000000010	0	0
6	1000000010	-0.2	0
7	1000000010	-0.2	0
8	1000000010	-0.5	0
9	1000000010	-0.5	0
10	1000000010	-0.3	-1.59961
11	1000000010	-0.2	-1
12	1000000010	-0.2	-0.900391
13	1000000010	-0.4	-0.798828
14	1000000010	-0.6	-0.599609
15	1000000010	-0.8	-0.5
16	1000000010	-0.8	-0.298828
17	1000000010	-1	0.201172
18	1000000010	-0.1	1.80078
1	1000000011	0	0
2	1000000011	0	0
3	1000000011	0	0
4	1000000011	0	0
5	1000000011	0	0
6	1000000011	0	0
7	1000000011	0	0
8	1000000011	0	0
9	1000000011	0	0
10	1000000011	0	0
11	1000000011	0	0
12	1000000011	0	0
13	1000000011	0	0
14	1000000011	0	0
15	1000000011	0	0
16	1000000011	0	0
17	1000000011	0	0
18	1000000011	0	0
1	1000000012	0	0
2	1000000012	0	0
3	1000000012	0	0
4	1000000012	0	0
5	1000000012	0	0
6	1000000012	-0.7	-1.30078
7	1000000012	-0.7	-1.30078
8	1000000012	-0.7	-1.30078
9	1000000012	-0.7	-1.30078
10	1000000012	-0.7	-1.30078
11	1000000012	-0.7	-1.30078
12	1000000012	-0.7	-1.30078
13	1000000012	-0.7	-1.30078
14	1000000012	-0.7	-1.30078
15	1000000012	-0.7	-1.30078
16	1000000012	-0.7	-1.30078
17	1000000012	-0.7	-1.30078
18	1000000012	-0.7	-1.30078
1	1000000013	0	0
2	1000000013	0	0
3	1000000013	0	0
4	1000000013	0	0
5	1000000013	0	0
6	1000000013	-0.9	-0.199219
7	1000000013	-1.2	1
8	1000000013	-1.2	1
9	1000000013	-1.3	1.30078
10	1000000013	-1.3	1.30078
11	1000000013	-0.4	1.09961
12	1000000013	-1.1	0.800781
13	1000000013	-0.9	0.900391
14	1000000013	-1.3	1.20117
15	1000000013	-1.4	1.40039
16	1000000013	-0.7	1.59961
17	1000000013	-0.6	1.40039
18	1000000013	-1.7	1.40039
1	1000000014	0	0
2	1000000014	0	0
3	1000000014	0	0
4	1000000014	0	0
5	1000000014	-0.1	0
6	1000000014	-0.1	0
7	1000000014	-0.1	0
8	1000000014	-0.1	0
9	1000000014	-0.1	0
10	1000000014	-0.1	0
11	1000000014	-0.1	0
12	1000000014	-0.1	0
13	1000000014	-0.1	0
14	1000000014	-0.1	0
15	1000000014	-0.1	0
16	1000000014	-0.1	0
17	1000000014	-0.1	0
18	1000000014	-0.1	0
1	1000000015	0	0
2	1000000015	0	0
3	1000000015	0	0
4	1000000015	0	0
5	1000000015	0	0
6	1000000015	0	0
7	1000000015	0	0
8	1000000015	0	0
9	1000000015	0	0
10	1000000015	0	0
11	1000000015	0	0
12	1000000015	0	0
13	1000000015	0	0
14	1000000015	0	0
15	1000000015	0	0
16	1000000015	0	0
17	1000000015	0.5	2
18	1000000015	0.5	2
1	1000000016	0	0
2	1000000016	0	0
3	1000000016	0	0
4	1000000016	0	0
5	1000000016	0	0
6	1000000016	0	0
7	1000000016	0	0.0996094
8	1000000016	-0.2	0.5
9	1000000016	-0.2	0.5
10	1000000016	-0.2	0.5
11	1000000016	-1.8	0.300781
12	1000000016	-1.8	0.300781
13	1000000016	-1.8	0.300781
14	1000000016	-1.8	0.300781
15	1000000016	-1.8	0.300781
16	1000000016	-1.8	0.300781
17	1000000016	-1.8	0.300781
18	1000000016	-1.8	0.300781
1	1000000017	0	0
2	1000000017	0	0
3	1000000017	0	0
4	1000000017	0	0
5	1000000017	0	0
6	1000000017	0	0
7	1000000017	0	0
8	1000000017	0	0
9	1000000017	0.2	1.30078
10	1000000017	0.2	1.30078
11	1000000017	0	2.80078
12	1000000017	0	2.80078
13	1000000017	0	2.80078
14	1000000017	0	2.80078
15	1000000017	0.1	3.19922
16	1000000017	-0.9	3.59961
17	1000000017	-0.9	3.59961
18	1000000017	-0.3	3.80078
1	1000000018	0	0
2	1000000018	0	0
3	1000000018	0	0
4	1000000018	0	0
5	1000000018	0	0
6	1000000018	0	0
7	1000000018	0	0
8	1000000018	0	0
9	1000000018	0	1.5
10	1000000018	0	1.5
11	1000000018	0	1.5
12	1000000018	0	1.5
13	1000000018	0	1.5
14	1000000018	0	1.5
15	1000000018	0	1.5
16	1000000018	0	1.5
17	1000000018	1.3	2
18	1000000018	1.3	1.80078
1	1000000019	0	0
2	1000000019	0.4	0.199219
3	1000000019	0.5	0.298828
4	1000000019	0.5	0.298828
5	1000000019	0.5	0.298828
6	1000000019	0.5	0.298828
7	1000000019	0.5	0.298828
8	1000000019	0.5	0.298828
9	1000000019	0.5	0.298828
10	1000000019	0.5	0.298828
11	1000000019	0.5	0.298828
12	1000000019	0.5	0.298828
13	1000000019	0.5	0.298828
14	1000000019	0.5	0.298828
15	1000000019	0.5	0.298828
16	1000000019	0.5	0.298828
17	1000000019	0.5	0.298828
18	1000000019	0.5	0.298828
1	1000000020	0	0
2	1000000020	0	0
3	1000000020	0	0
4	1000000020	0	0
5	1000000020	0	0
6	1000000020	0	0
7	1000000020	0	0
8	1000000020	0	0
9	1000000020	0	0
10	1000000020	0	0
11	1000000020	0	0
12	1000000020	0	0
13	1000000020	0	0
14	1000000020	0	0
15	1000000020	-1.1	0.900391
16	1000000020	-1.1	0.900391
17	1000000020	-1.1	0.900391
18	1000000020	-1.1	0.900391
1	1000000021	0	0
2	1000000021	0	0
3	1000000021	0	0
4	1000000021	0	0
5	1000000021	0	0
6	1000000021	0	0
7	1000000021	0	0
8	1000000021	0	0
9	1000000021	0	0
10	1000000021	0	0
11	1000000021	0	0
12	1000000021	0	0
13	1000000021	0	0
14	1000000021	0	0
15	1000000021	0	0
16	1000000021	0	0
17	1000000021	0	0
18	1000000021	0	0
1	1000000022	0	0
2	1000000022	0	0
3	1000000022	0	0
4	1000000022	0	0
5	1000000022	0	0
6	1000000022	0	0
7	1000000022	0	0
8	1000000022	0	0
9	1000000022	0	0
10	1000000022	0	0
11	1000000022	0	0
12	1000000022	0	0
13	1000000022	0	0
14	1000000022	0	0
15	1000000022	0	0
16	1000000022	0	0
17	1000000022	0	0
18	1000000022	0	0
1	1000000023	0	0
2	1000000023	0	0
3	1000000023	0	0
4	1000000023	-1.5	1.69922
5	1000000023	-1.5	1.69922
6	1000000023	-1.5	1.69922
7	1000000023	-1.5	1.69922
8	1000000023	-1.5	1.69922
9	1000000023	-1.5	1.69922
10	1000000023	-1.5	1.69922
11	1000000023	-3.5	3.39844
12	1000000023	-2.8	2.09961
13	1000000023	-2.8	2.09961
14	1000000023	-2.8	2.09961
15	1000000023	-2.8	2.09961
16	1000000023	-2.4	3.39844
17	1000000023	-2.7	3.69922
18	1000000023	-3.1	4
1	1000000024	0	0
2	1000000024	0	0
3	1000000024	-1.2	2.09961
4	1000000024	-1.2	2.09961
5	1000000024	-1.9	2.80078
6	1000000024	-1.9	2.80078
7	1000000024	-1.9	2.80078
8	1000000024	-1.9	2.80078
9	1000000024	-1.9	2.80078
10	1000000024	-2.1	4.70117
11	1000000024	-2.1	4.70117
12	1000000024	-2.1	4.80078
13	1000000024	-2.1	4.80078
14	1000000024	-2.1	4.80078
15	1000000024	-2.1	4.80078
16	1000000024	-2.1	4.80078
17	1000000024	-2.1	4.80078
18	1000000024	-2.1	4.80078
1	1000000025	0	0
2	1000000025	0	0
3	1000000025	0	0
4	1000000025	0	0
5	1000000025	0	0
6	1000000025	0	0
7	1000000025	0	0
8	1000000025	0	0
9	1000000025	0	0
10	1000000025	0	0
11	1000000025	0	0
12	1000000025	-0.4	2.70117
13	1000000025	0	0
14	1000000025	0	0
15	1000000025	0	0
16	1000000025	0	0
17	1000000025	0	0
18	1000000025	0	0
1	1000000026	0	0
2	1000000026	0	0
3	1000000026	0	0
4	1000000026	0	0
5	1000000026	0	0
6	1000000026	0	0
7	1000000026	0	0
8	1000000026	0	0
9	1000000026	0	0
10	1000000026	0.4	1.70117
11	1000000026	0.4	1.70117
12	1000000026	0.4	1.70117
13	1000000026	0.4	1.70117
14	1000000026	0.4	1.70117
15	1000000026	0.4	1.70117
16	1000000026	0.4	1.70117
17	1000000026	0.4	1.70117
18	1000000026	0.4	1.70117
1	1000000027	0	0
2	1000000027	0.5	0.298828
3	1000000027	0	0
4	1000000027	-0.4	0.398438
5	1000000027	0.5	0.298828
6	1000000027	0.5	0.298828
7	1000000027	0.5	0.298828
8	1000000027	0.5	0.298828
9	1000000027	-1.4	0
10	1000000027	-1.4	0
11	1000000027	-1.4	0
12	1000000027	-4.1	-1.70117
13	1000000027	-1.6	0
14	1000000027	-1.6	0
15	1000000027	-3	0.298828
16	1000000027	-2.6	-0.5
17	1000000027	-3.7	-0.101562
18	1000000027	-3	-0.701172
