# Supplementary material for: Salmonella manipulates macrophage migration via SteC-mediated myosin light chain activation to penetrate the gut-vascular barrier
Source: EMBO J. 2024 Mar 25;43(8):1499–518. doi: 10.1038/s44318-024-00076-7 (PMC11021425; doi:10.1038/s44318-024-00076-7)
Supplement: Supplementary file 6 — Source data Fig. 2 [file 44318_2024_76_MOESM6_ESM.zip › Figure2/2E/BMDM-WT.xlsx]

## Sheet: 1395
Time	TrackID	Position X	Position Y
1	1000000000	0	0
2	1000000000	0	0
3	1000000000	-0.398438	0.400391
4	1000000000	-0.898438	0.700195
5	1000000000	-2.19922	1.7002
6	1000000000	-4	2.5
7	1000000000	-4.09961	4.09961
8	1000000000	-4.09961	5.90039
9	1000000000	-4.09961	5.90039
10	1000000000	-4	4.2998
11	1000000000	-4.39844	5.5
12	1000000000	-4.39844	5.5
13	1000000001	0	0
14	1000000001	2.5	0.899414
15	1000000001	2.59961	1
16	1000000001	3.19922	3.59961
1	1000000002	0	0
2	1000000002	1.70117	2
3	1000000002	2.40039	3.60059
4	1000000002	3.40039	4.40039
5	1000000002	4.70117	6.2998
6	1000000002	5.40039	7.2998
7	1000000002	6.40039	8.60059
8	1000000002	6.40039	8.60059
9	1000000002	8.10156	9.60059
10	1000000002	8.10156	9.60059
11	1000000002	11.1016	11.2002
12	1000000002	11.5	12.2998
13	1000000002	11.5	12.2998
14	1000000002	12.3008	13.4004
15	1000000002	12.3008	13.4004
16	1000000002	12.3008	13.4004
1	1000000003	0	0
2	1000000003	0.601562	0
3	1000000003	1.5	0
4	1000000003	2.70117	-2.30078
5	1000000003	4.30078	-2.10059
6	1000000003	4	-0.800781
7	1000000003	4	0.5
8	1000000003	5.70117	0.199219
9	1000000003	5.70117	0.199219
10	1000000003	6.30078	0.199219
11	1000000003	6.30078	0.199219
12	1000000003	6.30078	0.199219
13	1000000003	7.20117	1.09961
14	1000000003	7.30078	1.19922
15	1000000003	8.60156	1.5
16	1000000003	8.60156	1.5
2	1000000004	0	0
3	1000000004	-0.5	0.200195
4	1000000004	-1.09961	1.90039
5	1000000004	-1.80078	2.5
6	1000000004	-3.40039	3
7	1000000004	-3.90039	3.30078
8	1000000004	-4.19922	3.90039
9	1000000004	-4.19922	5.10059
10	1000000004	-4.19922	5.10059
11	1000000004	-3.30078	5
12	1000000004	-3.19922	5
13	1000000004	-3.09961	6
14	1000000004	-2.19922	6.10059
15	1000000004	-2.59961	6.60059
16	1000000004	-3.19922	6.7002
1	1000000005	0	0
2	1000000005	0	0
3	1000000005	0.300781	0.900391
4	1000000005	0.701172	2
5	1000000005	0.900391	3.2002
6	1000000005	0.900391	3.7002
7	1000000005	0.5	3.7998
8	1000000005	0.400391	4.7002
9	1000000005	0.400391	5.7002
10	1000000005	0.201172	6.40039
11	1000000005	0.201172	6.40039
12	1000000005	-0.0996094	6.40039
13	1000000005	-0.0996094	6.40039
14	1000000005	-0.400391	7.40039
15	1000000005	-0.400391	7.40039
16	1000000005	1.20117	7.90039

## Sheet: 1396
Time	TrackID	Position X	Position Y
1	1000000000	0	0
2	1000000000	0	0.5
3	1000000000	0.400391	2.09961
4	1000000000	0.400391	2.39941
5	1000000000	0.400391	3.5
6	1000000000	-0.599609	3.59961
7	1000000000	0.699219	4.2002
8	1000000000	1.80078	5.2002
9	1000000000	2.19922	5.39941
10	1000000000	3	6.2002
11	1000000000	4.09961	9.89941
12	1000000000	4.09961	6.09961
13	1000000000	5.5	5.89941
14	1000000000	5.69922	6.09961
15	1000000000	1.19922	1.7002
1	1000000001	0	0
2	1000000001	0	1.2002
3	1000000001	-0.201172	1.90039
4	1000000001	-0.5	3.5
5	1000000001	-0.300781	4.40039
6	1000000001	0.0996094	4.90039
7	1000000001	0.0996094	4.90039
8	1000000001	2	5.2998
9	1000000001	2.09961	5.7998
10	1000000001	2.09961	5.7998
11	1000000001	1.40039	6
12	1000000001	1.40039	6
13	1000000001	0.599609	7.7998
14	1000000001	0.599609	8.40039
15	1000000001	0.599609	8.40039
1	1000000002	0	0
2	1000000002	0	0.299805
3	1000000002	-0.199219	1.40039
4	1000000002	-0.199219	1.40039
5	1000000002	-0.599609	2.2002
6	1000000002	-0.599609	2.2002
7	1000000002	-1.19922	2.2002
8	1000000002	-1.19922	2.2002
9	1000000002	-1.19922	2.2002
10	1000000002	-1.59961	2.40039
11	1000000002	-1.89844	2.7002
12	1000000002	-1.89844	2.7002
13	1000000002	-1.89844	2.7002
14	1000000002	-1.89844	2.7002
15	1000000002	-1.89844	2.7002
1	1000000003	0	0
2	1000000003	0	0
3	1000000003	0	0.199219
4	1000000003	0.298828	0.899414
5	1000000003	0.298828	0.899414
6	1000000003	0.298828	1.59961
7	1000000003	0.298828	1.59961
8	1000000003	0	2.5
9	1000000003	0	2.5
10	1000000003	-0.201172	3.19922
11	1000000003	-0.201172	3.19922
12	1000000003	-0.701172	4.69922
13	1000000003	-0.701172	4.7998
14	1000000003	-0.701172	4.7998
15	1000000003	-0.701172	5.19922
1	1000000004	0	0
2	1000000004	0	0
3	1000000004	0.298828	1.40039
4	1000000004	0.298828	1.40039
5	1000000004	1.5	2.7998
6	1000000004	1.5	2.7998
7	1000000004	0.798828	3.7998
8	1000000004	0.0996094	4.2002
9	1000000004	-1.40039	4.2998
10	1000000004	-2.70117	4.7998
11	1000000004	-3.30078	5
12	1000000004	-3.20117	5.5
13	1000000004	-4.09961	6.09961
14	1000000004	-4.09961	6.09961
15	1000000004	-4.09961	6.09961

## Sheet: 1393
Time	TrackID	Position X	Position Y
1	1000000000	0	0
2	1000000000	0.199219	2.90039
3	1000000000	0.199219	3
4	1000000000	0.0996094	3.20117
5	1000000000	0.0996094	4.80078
6	1000000000	1.19922	4.80078
7	1000000000	2.09961	4.80078
8	1000000000	1.29883	3.20117
9	1000000000	1.59961	3.80078
10	1000000000	2.69922	4.80078
11	1000000000	2.79883	6
12	1000000000	2.69922	3.80078
13	1000000000	3.09961	2.30078
14	1000000000	3.59961	2.20117
15	1000000000	4.09961	1
16	1000000000	5.29883	1
17	1000000000	7.09961	1
18	1000000000	7.09961	1
19	1000000000	8.5	0.400391
20	1000000000	9.39844	-0.0996094
21	1000000000	9.39844	-0.798828
22	1000000001	0	0
23	1000000001	0.601562	-1.89844
24	1000000001	1.10156	-2.59961
25	1000000001	1.60156	-4.19922
26	1000000001	2.30078	-2.19922
27	1000000001	3	-4
28	1000000001	3.70117	-6
29	1000000001	3.70117	-6
30	1000000001	4.70117	-6.89844
31	1000000001	3.70117	-3.89844
32	1000000001	1.5	-0.0996094
33	1000000001	1.10156	-0.0996094
34	1000000001	-2.59961	2.60156
35	1000000001	-3.39844	3.60156
36	1000000001	-3.39844	5
37	1000000001	-3.89844	6.10156
38	1000000001	-4.29883	7
39	1000000001	-5.69922	9.20117
1	1000000002	0	0
2	1000000002	1	0.5
3	1000000002	0.800781	0.0996094
4	1000000002	1.60156	0.599609
5	1000000002	1.60156	0.599609
6	1000000002	1.60156	0.0996094
7	1000000002	3.30078	0.599609
9	1000000002	2.30078	3.19922
10	1000000002	2.30078	3.90039
11	1000000002	4.80078	2.80078
12	1000000002	6.5	2.80078
13	1000000002	6.30078	2.80078
14	1000000002	4.60156	2.80078
15	1000000002	4.60156	2.80078
16	1000000002	5.10156	3.80078
17	1000000002	5.10156	3.80078
18	1000000002	5.70117	4.19922
19	1000000002	5.70117	4.19922
20	1000000002	7.10156	4.19922
21	1000000002	7.10156	4.19922
22	1000000002	7.10156	4.19922
23	1000000002	6.10156	4.19922
24	1000000002	4.80078	4.19922
25	1000000002	4.40039	4.19922
26	1000000002	4.90039	4.19922
27	1000000002	5.30078	4.19922
28	1000000002	6.30078	4.40039
29	1000000002	6.30078	4.40039
30	1000000002	6.40039	4.69922
31	1000000002	6.5	4.80078
32	1000000002	8.5	5.09961
33	1000000002	8.5	5.09961
34	1000000002	8.5	4.80078
35	1000000002	8.5	4.80078
36	1000000002	8.5	4.80078
37	1000000002	9	5.09961
38	1000000002	10.5	5.5
39	1000000002	10.5	5.5
1	1000000003	0	0
2	1000000003	1.19922	0.699219
3	1000000003	1.19922	0.699219
4	1000000003	-0.5	0.199219
5	1000000003	-1.10156	-0.599609
6	1000000003	-1.30078	-1.70117
7	1000000003	-2.40039	-2.09961
8	1000000003	-3.5	-2.09961
9	1000000003	-4.60156	-2.40039
10	1000000003	-4.60156	-2.40039
11	1000000003	-5	-2.40039
12	1000000003	-5.20117	-2.40039
13	1000000003	-7	-2.40039
14	1000000003	-5.90039	-2.5
15	1000000003	-4.40039	-2.30078
16	1000000003	-4.40039	-2.30078
17	1000000003	-4.40039	-2.30078
18	1000000003	-4.40039	-2.30078
19	1000000003	-4.40039	-2.09961
20	1000000004	0	0
21	1000000004	0.599609	0.0996094
22	1000000004	1.30078	0.0996094
23	1000000004	1.80078	1.19922
24	1000000004	-0.800781	2.29883
25	1000000004	-0.800781	2.39844
26	1000000004	3	2.09961
27	1000000004	3	2.09961
28	1000000004	5.09961	1.89844
29	1000000004	5.09961	1.89844
30	1000000004	5.40039	1.89844
31	1000000004	6.09961	2
32	1000000004	6.80078	2
33	1000000004	7.90039	2
34	1000000004	7.90039	2
35	1000000004	8.69922	2.39844
36	1000000004	8.69922	2.59961
37	1000000004	8.30078	3.09961
38	1000000004	7.69922	3.69922
39	1000000004	7.69922	3.69922
1	1000000005	0	0
2	1000000005	-1.39844	-1.40039
3	1000000005	-1.29883	-2.80078
4	1000000005	-3.69922	-2.59961
5	1000000005	-3.29883	-3.40039
6	1000000005	-2.5	-3.40039
7	1000000005	-4.09961	-4.30078
8	1000000005	-5	-4.40039
9	1000000005	-5.59961	-4.69922
10	1000000005	-4	-3.40039
11	1000000005	-3.39844	-3.19922
12	1000000005	-3.5	-2.59961
13	1000000005	-3.39844	-3.19922
14	1000000005	-2.69922	-0.199219
15	1000000005	-0.5	1
16	1000000005	-0.898438	0.599609
17	1000000005	0	-0.300781
18	1000000005	0	-0.300781
19	1000000005	-1.39844	-3.19922
20	1000000005	-1.39844	-2.5
21	1000000005	-2.59961	-2.69922
22	1000000005	-3.19922	-2.69922
23	1000000005	-4.09961	-2.69922
24	1000000005	-4.09961	-2.69922
25	1000000005	-5.19922	-3.19922
26	1000000005	-6.5	-3.80078
27	1000000005	-6.5	-3.80078
28	1000000005	-5.29883	-4.09961
29	1000000005	-5.29883	-4.09961
30	1000000005	-6	-4.09961
31	1000000005	-6.19922	-4.09961
32	1000000005	-6.19922	-4.09961
33	1000000005	-6	-3.19922
34	1000000005	-5.19922	-1.80078
35	1000000005	-4.69922	-1.59961
36	1000000005	-5.59961	-2
37	1000000005	-6.29883	-2.69922
38	1000000005	-6.29883	-2.69922
39	1000000005	-6.89844	-2.69922
1	1000000006	0	0
2	1000000006	-0.699219	0.201172
3	1000000006	-0.699219	2.5
4	1000000006	-1.29883	3.70117
5	1000000006	-1.29883	3.70117
6	1000000006	-1.29883	3.70117
7	1000000006	-1.29883	3.70117
8	1000000006	-1.29883	3.70117
9	1000000006	-2.19922	4.40039
10	1000000006	-2.19922	4.40039
11	1000000006	-2.19922	4.40039
12	1000000006	-2.19922	5.59961
13	1000000006	-2.19922	5.59961
14	1000000006	-2.19922	5.59961
15	1000000006	-2.19922	6.20117
16	1000000006	-2.19922	6.20117
17	1000000006	-2.09961	6.70117
18	1000000006	-2.09961	6.70117
19	1000000006	-2.09961	6.70117
20	1000000006	-2.09961	6.70117
21	1000000006	-2.09961	6.70117
22	1000000006	-2.09961	6.70117
23	1000000006	-2	7.5
24	1000000006	-2	7.5
25	1000000006	-2	7.5
26	1000000006	-2	7.5
27	1000000006	-2	7.5
28	1000000006	-2	8.5
29	1000000006	-2	8.5
30	1000000006	-2	8.5
31	1000000006	-2	8.5
32	1000000006	-0.798828	9
33	1000000006	-0.798828	9
34	1000000006	-0.798828	9
35	1000000006	-0.798828	9
36	1000000006	-0.798828	9
37	1000000006	-0.199219	9.20117
38	1000000006	-0.199219	9.40039
39	1000000006	-0.199219	10
1	1000000007	0	0
2	1000000007	0	0
3	1000000007	-0.0996094	0.599609
4	1000000007	-0.599609	1.09961
5	1000000007	-0.599609	2.40039
6	1000000007	-0.599609	2.40039
7	1000000007	-0.599609	3.19922
8	1000000007	-0.599609	3.19922
9	1000000007	-0.5	4.29883
10	1000000007	-0.5	4.29883
11	1000000007	-0.5	4.69922
12	1000000007	-0.298828	5.5
13	1000000007	-0.298828	6.19922
14	1000000007	-0.298828	6.69922
15	1000000007	-0.298828	6.69922
16	1000000007	-0.298828	7
17	1000000007	-0.298828	7
18	1000000007	-0.298828	7.5
19	1000000007	-0.298828	7.5
20	1000000007	-0.0996094	8.09961
21	1000000007	-0.0996094	8.09961
22	1000000007	-0.0996094	8.09961
23	1000000007	-0.0996094	8.59961
24	1000000007	-0.0996094	8.59961
25	1000000007	0	9.09961
26	1000000007	0	9.09961
27	1000000007	0	9.09961
28	1000000007	0	9.09961
29	1000000007	2.59961	5.5
30	1000000007	2.59961	5.5
31	1000000007	2.90039	4
32	1000000007	2.90039	4
33	1000000007	2.90039	4
34	1000000007	3.30078	3.19922
35	1000000007	2.40039	2.19922
36	1000000007	2.30078	1.79883
37	1000000007	2.30078	1.79883
38	1000000007	2.30078	1.40039
39	1000000007	2.30078	1.40039

## Sheet: 1394
Time	TrackID	Position X	Position Y
1	1000000000	0	0
2	1000000000	-1.60156	-1.5
3	1000000000	-2.5	-1.5
4	1000000000	-2.60156	-1.5
5	1000000000	-3.40039	-1.7998
6	1000000000	-4.30078	-2
7	1000000000	-5	-2
8	1000000000	-5.20117	-2.10059
9	1000000000	-6.5	-2.2998
10	1000000000	-7.80078	-2.7002
11	1000000000	-7.80078	-2.7002
12	1000000000	-10.1016	-3.7002
13	1000000000	-10.6016	-3.7002
14	1000000000	-10.6016	-3.7002
1	1000000001	0	0
2	1000000001	-0.699219	-1
3	1000000001	-0.699219	-1
4	1000000001	-1.29883	-2.5
5	1000000001	-1.39844	-2.7002
6	1000000001	-1.39844	-2.7002
7	1000000001	-1.39844	-1.59961
8	1000000001	-1.39844	-2.2998
9	1000000001	-1.39844	-2.2998
10	1000000001	0.201172	-1.7002
11	1000000001	1	-1.2002
12	1000000001	1.20117	-0.700195
13	1000000001	1.20117	0.5
14	1000000001	1.5	1.2002
1	1000000002	0	0
2	1000000002	-0.0996094	-0.799805
3	1000000002	-1	-1.2002
4	1000000002	-1.40039	-1.2998
5	1000000002	-1.40039	-1.2998
6	1000000002	-1.90039	0.799805
7	1000000002	-2.30078	1.90039
8	1000000002	-2.30078	1.90039
9	1000000002	-2.59961	2.7998
10	1000000002	-2.80078	4
11	1000000002	-3	4.40039
12	1000000002	-3	4.40039
13	1000000002	-3	4.40039
14	1000000002	-3	4.40039
1	1000000003	0	0
2	1000000003	-0.599609	1.5
3	1000000003	-1.29883	2.2002
4	1000000003	-1.29883	2.2002
5	1000000003	-1.29883	2.5
6	1000000003	-1.69922	3.2002
7	1000000003	-1.69922	3.39941
8	1000000003	-2.19922	4
9	1000000003	-2.59961	5.2998
10	1000000003	-2.59961	5.2998
11	1000000003	-2.59961	6.2002
12	1000000003	-2.59961	6.2002
13	1000000003	-2.39844	7.09961
14	1000000003	-2.39844	7.09961

## Sheet: 1409
Time	TrackID	Position X	Position Y
1	1000000000	0	0
2	1000000000	0	0
3	1000000000	0	0.599609
4	1000000000	0	0.599609
5	1000000000	-0.100586	2.09961
6	1000000000	-0.100586	2.09961
7	1000000000	-0.100586	2.09961
8	1000000000	-0.100586	3.39844
9	1000000000	-0.100586	3.39844
1	1000000001	0	0
2	1000000001	0	0
3	1000000001	-0.0996094	1
4	1000000001	-0.0996094	1.90039
5	1000000001	-0.0996094	1.90039
6	1000000001	-0.0996094	2.90039
7	1000000001	-0.299805	4.09961
8	1000000001	-0.299805	4.19922
9	1000000001	-0.299805	5.29883
1	1000000002	0	0
2	1000000002	0.0996094	0
3	1000000002	-1	0.5
4	1000000002	-1.7002	1
5	1000000002	-2.10059	1.29883
6	1000000002	-2.5	1.59961
7	1000000002	-2.90039	2.09961
8	1000000002	-3.2002	2.69922
9	1000000002	-3.40039	2.90039
1	1000000003	0	0
2	1000000003	0	0
3	1000000003	-0.400391	-0.101562
4	1000000003	-0.400391	-0.101562
5	1000000003	-0.400391	-0.101562
6	1000000003	-0.400391	0.798828
7	1000000003	-0.400391	0.798828
8	1000000003	-0.400391	0.798828
9	1000000003	-0.400391	0.898438
1	1000000004	0	0
2	1000000004	-0.799805	0.699219
3	1000000004	-1.5	1.69922
4	1000000004	-1.5	1.69922
5	1000000004	-2.59961	4
6	1000000004	-2.89941	4.5
7	1000000004	-3.7002	5.79883
8	1000000004	-3.7002	5.79883
9	1000000004	-4.39941	7.79883
1	1000000005	0	0
2	1000000005	-0.0996094	-0.0996094
3	1000000005	-0.200195	1.59961
4	1000000005	-0.799805	2
5	1000000005	-1	2.79883
6	1000000005	-1.59961	3.19922
7	1000000005	-1.89941	3.5
8	1000000005	-2.7998	4
9	1000000005	-2.7998	4
4	1000000006	0	0
5	1000000006	0.5	1
6	1000000006	0.900391	1.5
7	1000000006	1.7002	2.5
8	1000000006	2.40039	2.5
9	1000000006	3.7998	2.59961
2	1000000007	0	0
3	1000000007	0	0.5
4	1000000007	0.5	1.19922
5	1000000007	0.5	1.19922
6	1000000007	0.5	1.39844
7	1000000007	1.7002	1.69922
8	1000000007	1.7998	2.39844
9	1000000007	1.89941	2.89844
1	1000000008	0	0
2	1000000008	0.0996094	0
3	1000000008	-0.300781	1
4	1000000008	0.5	1.5
5	1000000008	0.5	2.29883
6	1000000009	0	0
7	1000000009	-0.400391	-2.19922
8	1000000009	-0.400391	-2.19922
9	1000000009	-0.5	-2.79883
1	1000000010	0	0
2	1000000010	0	0
3	1000000010	0	0
4	1000000010	0	-1.5
5	1000000010	0	-1.5
6	1000000010	0	-2
7	1000000010	0	-2
8	1000000010	0	-2.70117
9	1000000010	0.600586	-3.10156
1	1000000011	0	0
2	1000000011	-0.900391	0.298828
3	1000000011	-0.200195	0.0996094
4	1000000011	0	-0.0996094
5	1000000011	-0.700195	-0.0996094
6	1000000011	-1.2998	0.900391
7	1000000011	-1.2998	1.29883
8	1000000011	-1.2998	1.5
9	1000000011	-1.2998	1.59961
1	1000000012	0	0
2	1000000012	-0.400391	-0.699219
3	1000000012	-0.600586	-1.40039
4	1000000012	-0.600586	-1.40039
5	1000000012	-0.600586	-1.69922
6	1000000012	-0.600586	-1.69922
7	1000000012	-0.600586	0
8	1000000012	-0.600586	0
9	1000000012	-0.600586	-1.19922
1	1000000013	0	0
2	1000000013	0	0
3	1000000013	-0.0996094	-0.0996094
4	1000000013	0.200195	0.5
5	1000000013	0.600586	1.5
6	1000000013	0.600586	2.5
7	1000000013	0.200195	3.59961
8	1000000013	0.100586	4.59961
9	1000000013	0.100586	5.30078

## Sheet: 1392
Time	TrackID	Position X	Position Y
1	1000000000	0	0
2	1000000000	-3.29883	0.800781
3	1000000000	-3.29883	0.800781
5	1000000000	-3.29883	0.800781
6	1000000000	-3.29883	0.800781
7	1000000000	-3.29883	0.800781
8	1000000000	-2.5	1
9	1000000000	-1.5	1.70117
10	1000000000	-0.199219	2.70117
11	1000000000	-0.199219	2.70117
12	1000000000	0	3
13	1000000000	-0.199219	3.80078
14	1000000000	-0.199219	4.5
15	1000000000	-0.199219	4.5
16	1000000000	3.20117	5.5
17	1000000000	3.20117	5.5
18	1000000000	3.20117	5.5
19	1000000000	3.60156	5
20	1000000000	2	7.30078
21	1000000000	2	7.30078
