# Supplementary material for: Salmonella manipulates macrophage migration via SteC-mediated myosin light chain activation to penetrate the gut-vascular barrier
Source: EMBO J. 2024 Mar 25;43(8):1499–518. doi: 10.1038/s44318-024-00076-7 (PMC11021425; doi:10.1038/s44318-024-00076-7)
Supplement: Supplementary file 6 — Source data Fig. 2 [file 44318_2024_76_MOESM6_ESM.zip › Figure2/2E/BMDM-stec KO.xlsx]

## Sheet: 1423
Time	TrackID	Position X	Position Y
1	1000000000	0	0
2	1000000000	-0.5	-0.599609
3	1000000000	-0.5	-0.599609
4	1000000000	-0.5	-0.599609
5	1000000000	0.200195	-1
6	1000000000	0.200195	-1
7	1000000000	0.200195	-1
8	1000000000	-0.700195	-0.800781
9	1000000000	-0.700195	-0.800781
10	1000000000	-0.700195	-0.800781
11	1000000000	-0.700195	-0.800781
12	1000000000	-0.700195	-0.800781
13	1000000000	-1.2002	0.0996094
14	1000000000	-1.2002	0.0996094
15	1000000000	-0.700195	0
16	1000000000	-0.700195	0
17	1000000000	-0.5	-0.201172
18	1000000000	-0.5	-0.201172
19	1000000000	-0.5	-0.201172
20	1000000000	-0.5	-0.201172
21	1000000000	-0.400391	-0.300781
22	1000000000	-0.400391	-0.300781
23	1000000000	-0.400391	-0.300781
24	1000000000	-0.400391	-0.300781
25	1000000000	-0.799805	0.199219
26	1000000000	-0.799805	0.199219
27	1000000000	-0.799805	0.599609
28	1000000000	-0.799805	0.599609
29	1000000000	-0.799805	0.599609
30	1000000000	-0.799805	0.599609
31	1000000000	-0.900391	0.900391
32	1000000000	-0.900391	0.900391
33	1000000000	-0.900391	0.900391
1	1000000001	0	0
2	1000000001	-0.799805	0.298828
3	1000000001	-1.09961	0.298828
4	1000000001	-1.09961	0.298828
5	1000000001	-1.2002	1.5
6	1000000001	-1.2002	1.5
7	1000000001	-1.2002	1.5
8	1000000001	-1.2002	1.5
9	1000000001	-1.2002	1.5
10	1000000001	-1.2002	1.5
11	1000000001	-1.2002	1.5
12	1000000001	-1.2002	1.5
13	1000000001	-1.2002	1.5
14	1000000001	-1.2002	1.5
15	1000000001	-1.2002	1.5
16	1000000001	-1.2002	1.5
17	1000000001	-1.2002	1.5
18	1000000001	-1.2002	1.5
19	1000000001	-1.59961	1.69922
20	1000000001	-1.7002	1.69922
21	1000000001	-1.7002	1.69922
22	1000000001	-2.40039	1.69922
23	1000000001	-2.40039	1.69922
24	1000000001	-2.5	1.90039
25	1000000001	-2.5	1.90039
1	1000000002	0	0
2	1000000002	0.0996094	0
3	1000000002	0.0996094	0
4	1000000002	0.0996094	0
5	1000000002	-0.200195	0
6	1000000002	-0.200195	0
7	1000000002	-0.200195	0
8	1000000002	-0.200195	0
9	1000000002	-0.900391	0.400391
10	1000000002	-0.900391	0.400391
11	1000000002	-0.900391	0.400391
12	1000000002	-0.900391	0.400391
13	1000000002	-0.900391	0.400391
14	1000000002	-0.900391	0.400391
15	1000000002	-0.100586	0.5
16	1000000002	-0.100586	0.5
17	1000000002	-0.100586	0.5
18	1000000002	-0.100586	0.5
19	1000000002	-0.100586	0.5
20	1000000002	-0.100586	0.5
21	1000000002	-0.100586	0.5
22	1000000002	-0.100586	0.5
23	1000000002	0.599609	0
24	1000000002	0.599609	0
25	1000000002	0.599609	0
26	1000000002	0.599609	0
27	1000000002	0.599609	0
28	1000000002	0.599609	0
29	1000000002	0.599609	0
30	1000000002	0.599609	0
31	1000000002	0.599609	0
32	1000000002	0.599609	0
33	1000000002	0.799805	0.300781
1	1000000003	0	0
2	1000000003	0	0
3	1000000003	0	0
4	1000000003	0.299805	-1.19922
5	1000000003	0.399414	-1.59961
6	1000000003	0.399414	-1.59961
7	1000000003	1.39941	-2.30078
8	1000000003	1.39941	-2.30078
9	1000000003	1.39941	-2.30078
10	1000000003	1.7998	-1.90039
11	1000000003	1.7998	-1.90039
12	1000000003	1.7998	-1.90039
13	1000000003	1.7998	-2.59961
14	1000000003	1.7998	-2.59961
15	1000000003	1.7998	-2.59961
16	1000000003	1.7998	-2.80078
17	1000000003	1.7998	-2.80078
18	1000000003	1.7998	-2.80078
19	1000000003	1.7998	-2.80078
20	1000000003	1.2998	-1.5
21	1000000003	1.2998	-1.5
22	1000000003	1.2998	-1.5
23	1000000003	1.2998	-1.5
24	1000000003	1.59961	-1.5
25	1000000003	1.59961	-1.5
26	1000000003	2.89941	-2.30078
27	1000000003	2.89941	-2.30078
28	1000000003	2.89941	-1.40039
29	1000000003	2.89941	-1.09961
30	1000000003	2.89941	-1.09961
31	1000000003	2.89941	-1.09961
32	1000000003	2.89941	-1.09961
33	1000000003	2.89941	-1.09961
1	1000000004	0	0
2	1000000004	0	0
3	1000000004	0	0
4	1000000004	-0.5	0.0996094
5	1000000004	-0.5	0.0996094
6	1000000004	-0.700195	-0.400391
7	1000000004	-0.700195	-0.400391
8	1000000004	-0.700195	-0.400391
9	1000000004	-0.700195	-0.400391
10	1000000004	-1.30078	-0.400391
11	1000000004	-1.30078	-0.400391
12	1000000004	-1.30078	-0.400391
13	1000000004	-1.30078	-0.400391
14	1000000004	-1.30078	-0.400391
15	1000000004	-1.30078	-0.400391
16	1000000004	-1.30078	-0.400391
17	1000000004	-1.30078	-0.400391
18	1000000004	-1.30078	-0.400391
19	1000000004	-1.30078	-0.400391
20	1000000004	-1.30078	-0.400391
21	1000000004	-1.30078	-0.400391
22	1000000004	-1.30078	-0.400391
23	1000000004	-1.30078	-0.400391
24	1000000004	-1.30078	-0.400391
25	1000000004	-1.30078	-0.400391
26	1000000004	-1.30078	-0.400391
27	1000000004	-1.30078	-0.400391
2	1000000005	0	0
3	1000000005	-0.900391	0.400391
4	1000000005	-0.900391	0.400391
5	1000000005	-0.900391	0.400391
6	1000000005	-0.900391	0.400391
7	1000000005	-0.900391	0.400391
8	1000000005	-0.900391	0.400391
9	1000000005	-0.900391	0.400391
10	1000000005	-0.900391	0.400391
11	1000000005	-0.900391	-0.0996094
12	1000000005	-0.900391	-0.0996094
13	1000000005	-1	0.800781
14	1000000005	-1	0.800781
15	1000000005	-0.900391	1.09961
16	1000000005	-0.900391	1.09961
17	1000000005	-0.900391	1.09961
18	1000000005	-0.900391	1.09961
19	1000000005	-0.900391	1.09961
20	1000000005	-0.900391	1.09961
21	1000000005	-0.900391	1.09961
23	1000000005	-0.800781	0.900391
24	1000000005	-0.800781	0.900391
25	1000000005	-0.800781	0.900391
26	1000000005	-0.800781	0.900391
27	1000000005	-0.200195	0.5
28	1000000005	-0.200195	0.5
29	1000000005	-0.200195	0.5
30	1000000005	-0.200195	0.5
31	1000000005	-0.200195	0.5
32	1000000005	-0.200195	0.5
2	1000000006	0	0
3	1000000006	-0.799805	-0.5
4	1000000006	-0.799805	-0.5
5	1000000006	-1.59961	-1
2	1000000007	0	0
3	1000000007	0	0
4	1000000007	-0.599609	0
5	1000000007	-1.2998	-0.400391
6	1000000007	-1.2998	-0.400391
7	1000000007	-0.899414	-0.400391
8	1000000007	-0.5	-0.400391
9	1000000007	-0.5	-0.400391
10	1000000007	-0.5	-0.400391
11	1000000007	0.100586	0
12	1000000007	0.100586	0
13	1000000007	0.100586	0
14	1000000007	0.100586	0
15	1000000007	0.100586	0
4	1000000008	0	0
5	1000000008	-0.699219	0.0996094
6	1000000008	-0.0996094	-0.400391
7	1000000008	0	-0.0996094
8	1000000008	-0.0996094	0.0996094
9	1000000008	-0.0996094	0.0996094
10	1000000008	-0.0996094	0.599609
11	1000000008	-0.0996094	0.599609
12	1000000008	-0.0996094	0.599609
13	1000000008	-0.0996094	0.599609
14	1000000008	-0.899414	0.699219
15	1000000008	-0.899414	0.699219
16	1000000008	-0.899414	0.699219
17	1000000008	-0.899414	0.699219
18	1000000008	-0.899414	0.900391
19	1000000008	-0.899414	1.09961
21	1000000008	-1.19922	1.59961
22	1000000008	-1.19922	1.59961
23	1000000008	-0.699219	2.59961
24	1000000008	-0.699219	2.59961
25	1000000008	-0.599609	2.69922
26	1000000008	-0.599609	2.69922
27	1000000008	-0.599609	2.69922
28	1000000008	-0.599609	2.69922
29	1000000008	-0.599609	2.69922
30	1000000008	-0.599609	2.69922
31	1000000008	-0.599609	2.69922
32	1000000008	-0.599609	2.69922
33	1000000008	-0.599609	2.69922
6	1000000009	0	0
7	1000000009	0	1.39844
8	1000000009	0	1.39844
9	1000000009	0	1.39844
10	1000000009	0	1.39844
11	1000000009	0	1.39844
12	1000000009	0	1.39844
13	1000000009	0	1.39844
14	1000000009	0	2.5
15	1000000009	0	2.5
16	1000000009	0	2.5
17	1000000009	0	2.5
18	1000000009	0	2.5
19	1000000009	0	2.5
20	1000000009	0	2.5
21	1000000009	0	2.5
22	1000000009	0	2.5
23	1000000009	0	2.5
24	1000000009	0	2.5
25	1000000009	0	2.5
26	1000000009	0	2.5
27	1000000009	0	3.19922
28	1000000009	0	3.19922
29	1000000009	-0.600586	3.09961
30	1000000009	-0.600586	3.09961
31	1000000009	-0.600586	3.09961
32	1000000009	-0.600586	3.09961
33	1000000009	-0.600586	3.09961
16	1000000010	0	0
17	1000000010	-1.09961	0
18	1000000010	-1.09961	0
19	1000000010	-1.09961	0
20	1000000010	-1.09961	0
21	1000000010	0.200195	0
22	1000000010	0.200195	0
23	1000000010	0.200195	0
24	1000000010	0.200195	0
25	1000000010	0.200195	0
26	1000000010	0.200195	0
26	1000000011	0	0
27	1000000011	-0.600586	0.0996094
28	1000000011	-0.600586	0.0996094
29	1000000011	-0.600586	0.0996094
30	1000000011	-0.600586	0.0996094
31	1000000011	-0.600586	0.0996094
32	1000000011	-0.600586	0.0996094
33	1000000011	-0.600586	0.0996094
27	1000000012	0	0
28	1000000012	-1.2998	0
29	1000000012	-1.2998	0
30	1000000012	-0.200195	0.599609
31	1000000012	-0.200195	0.599609
32	1000000012	-0.200195	0.599609
33	1000000012	-0.200195	0.599609
28	1000000013	0	0
29	1000000013	0	0
30	1000000013	0	0
31	1000000013	0	0
32	1000000013	0	0
33	1000000013	0	0

## Sheet: 1424
Time	TrackID	Position X	Position Y
3	1000000000	0	0
4	1000000000	0.0996094	0.699219
5	1000000000	1.5	-0.400391
6	1000000000	1.5	-0.400391
7	1000000000	0.700195	1.09961
8	1000000000	0.700195	1.09961
9	1000000000	0.700195	1.09961
10	1000000000	0.700195	1.40039
11	1000000000	0.399414	1.5
12	1000000000	-0.299805	1.40039
13	1000000000	-0.299805	1.40039
14	1000000000	-0.400391	1.69922
15	1000000000	-1.7002	2.5
16	1000000000	-1.7998	2.5
17	1000000000	-2.40039	3.5
18	1000000000	-2.7998	2.79883
19	1000000000	-4	2.5
20	1000000000	-4.2002	2.5
21	1000000000	-4	2.40039
22	1000000000	-4	2.40039
23	1000000000	-3.5	3.5
24	1000000000	-3.2998	3.59961
25	1000000000	-2.10059	3.19922
26	1000000000	-2.10059	3.19922
27	1000000000	-2.10059	3.19922
28	1000000000	-2.10059	3.19922
29	1000000000	-1.90039	1.79883
30	1000000000	-1.90039	2.09961
31	1000000000	-1.90039	2.09961
32	1000000000	-1.90039	3.09961
33	1000000000	-1.5	2.09961
1	1000000001	0	0
2	1000000001	0	0
3	1000000001	0	1.09961
4	1000000001	0	1.09961
5	1000000001	-0.699219	0.400391
6	1000000001	-1.69922	0.400391
7	1000000001	-1.69922	0.400391
8	1000000001	-1.69922	0.400391
9	1000000002	0	0
10	1000000002	0.899414	1.69922
11	1000000002	0.899414	1.69922
12	1000000002	0.899414	1.29883
13	1000000002	0.699219	1
14	1000000002	0.699219	1
15	1000000003	0	0
16	1000000003	0	0
17	1000000003	0.0996094	0.400391
18	1000000003	0.0996094	0.800781
19	1000000003	0.199219	1.20117
20	1000000003	0.199219	1.20117
21	1000000003	1.19922	0.900391
22	1000000003	0.899414	1.60156
23	1000000004	0	0
24	1000000004	0.300781	1.70117
25	1000000004	0.300781	1.70117
26	1000000004	0.300781	1.70117
27	1000000004	0.700195	2.70117
28	1000000004	0.700195	2.70117
29	1000000004	0.700195	2.70117
30	1000000004	0.700195	3.09961
31	1000000004	0.700195	3.09961
32	1000000004	0.700195	3.09961
33	1000000004	0.700195	3.09961
1	1000000005	0	0
2	1000000005	0	0
3	1000000005	0.699219	-0.101562
4	1000000005	0.699219	-0.101562
5	1000000005	0.699219	-0.101562
6	1000000005	0.799805	-0.101562
7	1000000005	0.799805	-0.101562
8	1000000005	0.799805	-0.101562
9	1000000005	0.799805	-0.101562
10	1000000005	1	-0.101562
11	1000000005	1.09961	0.398438
12	1000000005	1.09961	0.398438
13	1000000005	1.09961	0.398438
14	1000000005	1.09961	0.398438
15	1000000005	1.09961	0.599609
16	1000000005	1.09961	0.599609
17	1000000005	0.699219	-0.701172
18	1000000005	0.699219	-0.701172
19	1000000005	0.699219	-0.701172
20	1000000005	1.39941	-1.40039
21	1000000005	2.19922	-0.900391
22	1000000005	2.19922	-0.900391
23	1000000005	2.19922	-0.900391
24	1000000005	2.19922	-0.900391
25	1000000005	2.19922	-0.900391
26	1000000005	2.19922	-0.900391
27	1000000005	2.19922	-0.900391
28	1000000005	2.2998	-0.201172
29	1000000006	0	0
30	1000000006	0	0
31	1000000006	0	0
32	1000000006	-0.800781	0.0996094
33	1000000006	-0.800781	0.0996094
1	1000000007	0	0
2	1000000007	0	0
3	1000000007	0	0
4	1000000007	0	0
5	1000000007	-1	-0.199219
6	1000000007	-1	-0.199219
7	1000000007	-1	-0.199219
8	1000000007	-1.2998	0
9	1000000007	-1.40039	0.101562
10	1000000007	-1.40039	0.101562
11	1000000007	-1.40039	0.101562
12	1000000007	-1.40039	0.101562
13	1000000007	-1.40039	0.101562
14	1000000007	-1.40039	0.101562
15	1000000007	-1.2998	0.101562
16	1000000007	-1.2998	0.101562
17	1000000007	-1.2998	0.101562
18	1000000007	-1.2998	0.101562
19	1000000007	-1.09961	1.20117
20	1000000007	-1.09961	1.20117
21	1000000007	-1.09961	1.20117
22	1000000007	-1.09961	1.20117
23	1000000007	-0.599609	1.20117
24	1000000007	-0.599609	1.20117
25	1000000007	-0.599609	1.20117
26	1000000007	-0.599609	1.20117
27	1000000007	-0.700195	1.60156
28	1000000007	-0.700195	1.60156
29	1000000007	-0.700195	1.60156
30	1000000007	-1.2998	1.60156
31	1000000007	-1.2998	1.60156
32	1000000007	-1.2998	1.60156
33	1000000007	0.299805	1.60156
1	1000000008	0	0
2	1000000008	0	0
3	1000000008	0	0
4	1000000008	-0.700195	-0.199219
5	1000000008	-1.40039	-1
6	1000000008	-1.40039	-1
7	1000000008	-1.40039	-2.29883
8	1000000008	-1.40039	-2.29883
9	1000000008	-1.40039	-2.29883
10	1000000008	-1.40039	-2.39844
11	1000000008	-1.7002	-2.39844
12	1000000008	-1.7002	-2.39844
13	1000000008	-1.7002	-2.39844
14	1000000008	-1.7002	-2.39844
15	1000000008	-2.2998	-2.89844
16	1000000008	-2.2998	-2.89844
17	1000000009	0	0
18	1000000009	0	0
19	1000000009	0.700195	1.40039
20	1000000009	0.700195	1.40039
21	1000000009	2.2002	1.20117
22	1000000009	2.2998	1.5
23	1000000009	2.2998	1.5
24	1000000009	3.7002	1.90039
25	1000000009	4	3.70117
26	1000000009	4	3.70117
27	1000000009	4	3.70117
28	1000000009	4	3.70117
29	1000000009	4	4
30	1000000009	4	4
31	1000000009	4	4
32	1000000009	4	4
33	1000000009	3	4.70117
1	1000000010	0	0
2	1000000010	0	0
3	1000000010	0	0
4	1000000010	-0.200195	0
5	1000000010	-0.200195	0
6	1000000010	-0.200195	0
7	1000000010	-0.299805	0.400391
8	1000000010	-0.299805	0.400391
9	1000000010	-0.299805	0.400391
10	1000000010	-0.299805	0.5
11	1000000010	-0.299805	0.800781
12	1000000010	0	1.09961
13	1000000010	0.100586	1.19922
14	1000000010	0.700195	2.19922
15	1000000010	0.700195	2.19922
16	1000000010	0.700195	2.30078
17	1000000010	1.10059	3
18	1000000010	1.10059	3
19	1000000010	1.10059	3.69922
20	1000000010	1.10059	3.69922
21	1000000010	1.10059	3.69922
22	1000000010	1.40039	4.80078
23	1000000010	1.40039	4.80078
24	1000000010	1.40039	4.80078
25	1000000010	1.40039	4.80078
26	1000000010	1.40039	4.80078
27	1000000010	1.40039	4.80078
28	1000000010	1.40039	4.80078
29	1000000010	1.40039	4.80078
30	1000000010	1.40039	4.80078
31	1000000010	1.40039	4.90039
32	1000000010	1.40039	5.90039
33	1000000010	1.40039	5.90039
1	1000000011	0	0
2	1000000011	0	0.0996094
3	1000000011	0.900391	-0.400391
4	1000000011	0.900391	-0.400391
5	1000000011	0.900391	-0.400391
6	1000000011	0.900391	-0.400391
7	1000000011	2.5	-1.10156
8	1000000011	2.5	-1.10156
9	1000000011	2.5	-1.10156
10	1000000011	3	0.0996094
11	1000000011	3	0.0996094
12	1000000011	3	0.0996094
13	1000000011	3	0.298828
14	1000000011	3	0.298828
15	1000000011	3	0.298828
16	1000000011	3	0.298828
17	1000000011	3	1
18	1000000011	3	1
19	1000000011	3	1
20	1000000011	3	1
21	1000000011	3	0.398438
22	1000000011	3	-0.300781
23	1000000011	3.2998	-0.701172
24	1000000011	3.2998	-0.701172
25	1000000011	3.40039	-0.300781
26	1000000011	3.40039	-0.300781
27	1000000011	3.7002	-0.101562
28	1000000011	3.7002	-0.101562
29	1000000011	3.7002	-0.101562
30	1000000011	3.90039	0
31	1000000011	3.90039	0
32	1000000011	3.90039	0.0996094
33	1000000011	3.90039	0.599609
1	1000000012	0	0
2	1000000012	0.799805	0.199219
3	1000000012	0.799805	0.199219
4	1000000012	0.799805	0.199219
5	1000000012	0.799805	0.199219
6	1000000012	1	0.199219
7	1000000012	0.700195	0.699219
8	1000000012	0.700195	0.699219
9	1000000012	0.299805	1.5
10	1000000012	0.299805	1.5
11	1000000012	0.299805	1.5
12	1000000012	0	1.79883
13	1000000012	0	1.79883
14	1000000012	0	1.79883
15	1000000012	0	1.79883
16	1000000012	0	1.79883
17	1000000012	0	1.79883
18	1000000012	0.100586	2.09961
19	1000000012	0.799805	2.09961
20	1000000012	0.799805	2.09961
21	1000000012	1	2.09961
22	1000000012	1	1.79883
23	1000000012	1	1.79883
24	1000000012	0.5	1
25	1000000012	0.5	1
26	1000000012	0.5	1
27	1000000012	0.5	1
28	1000000012	0.5	1
29	1000000012	0.400391	1
30	1000000012	0.299805	1
31	1000000012	0.299805	2.40039
32	1000000012	1	3.29883
33	1000000012	1	3.29883

## Sheet: 1425
Time	TrackID	Position X	Position Y
1	1000000000	0	0
2	1000000000	0	0.0996094
3	1000000000	0	0
4	1000000000	0	0
5	1000000000	-0.200195	-1.30078
6	1000000000	-0.200195	-1.30078
7	1000000000	-0.799805	-2.80078
8	1000000000	-0.799805	-4.30078
9	1000000000	-0.799805	-4.30078
10	1000000000	-0.799805	-4.30078
11	1000000000	-0.799805	-4.30078
12	1000000000	-1.5	-4.5
13	1000000000	-1.5	-4.5
14	1000000000	-2.2002	-4.5
15	1000000000	-3	-4.70117
17	1000000000	-2.2998	-5
18	1000000000	-2.2998	-5
19	1000000000	-2.2998	-5
20	1000000000	-2.2998	-5
21	1000000000	-2.09961	-4.09961
22	1000000000	-2.09961	-4.09961
23	1000000000	-2.09961	-4.09961
24	1000000000	-2.09961	-4.09961
25	1000000000	-2.09961	-4.09961
26	1000000000	-2.09961	-4.09961
27	1000000000	-2.09961	-4.09961
28	1000000000	-2.09961	-4.09961
29	1000000000	-2.09961	-4.09961
30	1000000000	-2.09961	-4.09961
31	1000000000	-2.09961	-4.09961
1	1000000001	0	0
2	1000000001	0	0
3	1000000001	0	0
4	1000000001	-0.100586	0.0996094
5	1000000001	-0.100586	0.0996094
6	1000000001	-0.100586	0.0996094
7	1000000001	-0.300781	0.0996094
8	1000000001	-0.300781	0.0996094
9	1000000001	-0.300781	0.0996094
10	1000000001	-0.300781	0.0996094
11	1000000001	-0.5	0.0996094
12	1000000001	-0.5	0.0996094
13	1000000001	-0.5	0.0996094
14	1000000001	-0.5	0.0996094
15	1000000001	-0.5	0.0996094
16	1000000001	-0.600586	0.0996094
17	1000000001	-0.800781	0.0996094
18	1000000001	-0.800781	0.0996094
19	1000000001	-1.30078	-0.201172
20	1000000001	-1.30078	-0.201172
21	1000000001	-1.30078	-0.201172
22	1000000001	-1.7002	-0.900391
23	1000000001	-1.80078	-1.40039
24	1000000001	-1.80078	-1.40039
25	1000000002	0	0
26	1000000002	0	0
27	1000000002	0.100586	-0.0996094
28	1000000002	1.10059	-0.0996094
29	1000000002	1.10059	-0.0996094
30	1000000002	1.10059	-0.0996094
31	1000000002	1.10059	-0.0996094
1	1000000003	0	0
2	1000000003	0	0
3	1000000003	0	0
4	1000000003	-0.100586	0.400391
5	1000000003	-0.5	0.699219
6	1000000003	-0.5	0.699219
7	1000000003	-0.900391	0.699219
8	1000000003	-1	0.699219
9	1000000003	-1	0.699219
10	1000000003	-1.2002	0.798828
11	1000000003	-1.2002	0.798828
12	1000000003	-2	1.5
13	1000000003	-2	1.5
14	1000000003	-2.10059	1.69922
15	1000000003	-2.10059	1.69922
16	1000000003	-3.2002	2.5
17	1000000003	-3.2002	2.5
18	1000000003	-3.2002	3
19	1000000003	-3.2002	3
20	1000000003	-3.2002	3.90039
21	1000000003	-3.2002	3.90039
22	1000000003	-3.2002	3.90039
23	1000000003	-3.2002	5.19922
24	1000000003	-3.2002	5.19922
25	1000000003	-3.2002	5.19922
26	1000000003	-3.2002	5.19922
27	1000000003	-3.2002	5.19922
28	1000000003	-3.2002	5.19922
29	1000000003	-3.60059	5.29883
30	1000000003	-4.10059	5.59961
31	1000000003	-4.2002	5.79883
1	1000000004	0	0
2	1000000004	0	0
3	1000000004	0	0
4	1000000004	-0.700195	0.300781
5	1000000004	-1.10059	0.601562
6	1000000004	-1.10059	0.601562
7	1000000004	-1.10059	0.601562
8	1000000004	-1.30078	0.701172
9	1000000004	-1.40039	0.701172
10	1000000004	-1.40039	0.701172
11	1000000004	-1.40039	0.701172
12	1000000004	-1.40039	0.701172
13	1000000004	-1.5	0.900391
14	1000000004	-1.80078	0.900391
15	1000000004	-1.80078	0.900391
16	1000000004	-1.90039	0.900391
17	1000000004	-1.90039	0.900391
18	1000000004	-2.10059	1
19	1000000004	-2.10059	1
20	1000000004	-2.10059	1
21	1000000004	-2.40039	1.10156
22	1000000004	-2.60059	1.10156
23	1000000004	-2.60059	1.10156
24	1000000004	-2.60059	1.10156
25	1000000004	-2.60059	1.10156
26	1000000004	-2.60059	1.10156
27	1000000004	-2.60059	1.10156
28	1000000004	-2.60059	1.10156
29	1000000004	-3	1.10156
30	1000000004	-3	1.10156
31	1000000004	-3.10059	1.10156
1	1000000005	0	0
2	1000000005	0.100586	0
3	1000000005	0	0.0996094
4	1000000005	-0.599609	0.199219
5	1000000005	-0.599609	0.199219
6	1000000005	-0.700195	0.400391
7	1000000005	-0.700195	0.400391
8	1000000005	-1.09961	0.599609
9	1000000005	-1.09961	0.599609
10	1000000005	0.400391	0.699219
11	1000000005	0.400391	0.699219
12	1000000005	0.299805	0.699219
13	1000000005	-0.0996094	0.699219
14	1000000005	-0.0996094	0.699219
15	1000000005	-0.399414	0.798828
16	1000000005	-0.399414	0.798828
17	1000000005	-0.399414	0.798828
18	1000000005	0.400391	0.599609
19	1000000005	0.400391	0.599609
20	1000000005	0.400391	0.599609
21	1000000005	0.5	1.19922
22	1000000005	0.5	1.19922
23	1000000005	0.5	1.19922
24	1000000005	0.299805	1.29883
25	1000000005	0.299805	1.29883
26	1000000005	-0.200195	1.59961
27	1000000005	-1	2.90039
28	1000000005	-1	2.90039
29	1000000005	-1	2.90039
30	1000000005	-1	3.69922
31	1000000005	-1	3.69922
16	1000000006	0	0
17	1000000006	1	-1.5
18	1000000006	1.2002	-2
19	1000000006	1.10059	-1.80078
20	1000000006	1.10059	-1.80078
21	1000000006	1.5	-1.90039
22	1000000006	0.700195	-1.90039
23	1000000006	0.200195	-1.90039
24	1000000006	0.200195	-1.90039
25	1000000006	0.700195	-0.300781
26	1000000006	0.700195	-0.300781
27	1000000006	0.700195	-0.300781
28	1000000006	0.700195	-0.300781
29	1000000006	0.700195	-0.300781
30	1000000006	0.700195	-0.300781
31	1000000006	0.700195	-0.300781
12	1000000007	0	0
13	1000000007	0.400391	-0.400391
14	1000000007	0.400391	-0.400391
15	1000000007	0.400391	-0.400391
1	1000000008	0	0
2	1000000008	0	0
3	1000000008	0.0996094	0.298828
4	1000000008	0	0.798828
5	1000000008	0.0996094	1.59961
6	1000000008	0.0996094	1.59961
7	1000000008	0.0996094	1.79883
8	1000000008	-0.5	1.89844
9	1000000008	-0.5	1.89844
10	1000000008	-0.799805	1.89844
11	1000000008	-0.5	0.798828
12	1000000008	-0.5	0.798828
13	1000000008	-0.799805	0.798828
14	1000000008	-0.799805	0.798828
15	1000000008	-0.799805	0.798828
16	1000000008	-0.400391	0.798828
17	1000000008	-0.100586	1.89844
18	1000000008	-0.100586	1.59961
19	1000000008	-0.100586	1.59961
20	1000000008	0	1.59961
21	1000000008	0.0996094	1.29883
22	1000000008	0.399414	1.69922
23	1000000008	0.399414	1.69922
24	1000000008	1	1.89844
25	1000000008	1	1.89844
26	1000000008	1	1.89844
27	1000000008	1.7002	1.79883
28	1000000008	1.7002	1.79883
29	1000000008	1.7002	1.79883
30	1000000008	1.7002	1.79883
31	1000000008	1.7002	1.69922
4	1000000009	0	0
5	1000000009	0	0
6	1000000009	-0.699219	0.398438
7	1000000009	-0.699219	0.398438
8	1000000009	0.400391	0.798828
9	1000000009	0.400391	0.898438
10	1000000009	0.5	0.898438
11	1000000009	0.5	0.898438
12	1000000009	0.5	0.898438
13	1000000009	0.5	0.898438
14	1000000009	0.5	0.898438
15	1000000009	0.5	0.898438
16	1000000009	0.200195	1.29883
17	1000000009	-0.699219	1.59961
18	1000000009	-0.699219	1.59961
19	1000000009	-0.699219	1.59961
20	1000000009	-0.699219	1.59961
21	1000000009	-0.699219	1.59961
22	1000000009	-1.09961	1.59961
23	1000000009	-1.09961	1.59961
24	1000000009	-1.09961	1.59961
25	1000000009	-1.09961	1.59961
26	1000000009	-1.09961	1.59961
27	1000000009	-1.69922	1.89844
28	1000000009	-1.69922	1.89844
29	1000000009	-1.69922	1.89844
30	1000000009	-1.69922	1.89844
31	1000000009	-1.69922	1.89844
7	1000000010	0	0
8	1000000010	0	0
9	1000000010	0	0
10	1000000010	0	0
