# Supplementary material for: Salmonella manipulates macrophage migration via SteC-mediated myosin light chain activation to penetrate the gut-vascular barrier
Source: EMBO J. 2024 Mar 25;43(8):1499–518. doi: 10.1038/s44318-024-00076-7 (PMC11021425; doi:10.1038/s44318-024-00076-7)
Supplement: Supplementary file 6 — Source data Fig. 2 [file 44318_2024_76_MOESM6_ESM.zip › Figure2/2F/Transwell counting results-4.xlsx]

## Sheet: Sheet2
Migration	CELL NUMBER	ratio
BMDM-1	38	1
BMDM-2	29	0.763
BMDM-3	41	1.079
BMDM-WT-1	123	3.237
BMDM-WT-2	153	4.026
BMDM-WT-3	114	3
BMDM-STEC-1	23	0.605
BMDM-STEC-2	19	0.5
BMDM-STEC-3	30	0.789
Invasion	cell number	ratio
BMDM-1	25	1
BMDM-2	27	1.08
BMDM-3	14	0.56
BMDM-WT-1	179	7.16
BMDM-WT-2	156	6.24
BMDM-WT-3	144	5.76
BMDM-STEC-1	9	0.36
BMDM-STEC-2	15	0.6
BMDM-STEC-3	18	0.72
