# Supplementary material for: Salmonella manipulates macrophage migration via SteC-mediated myosin light chain activation to penetrate the gut-vascular barrier
Source: EMBO J. 2024 Mar 25;43(8):1499–518. doi: 10.1038/s44318-024-00076-7 (PMC11021425; doi:10.1038/s44318-024-00076-7)
Supplement: Supplementary file 6 — Source data Fig. 2 [file 44318_2024_76_MOESM6_ESM.zip › Figure2/2H/DATA.xls]

## Sheet: total
Control	WT	ΔsteC
2.222	18.227	10.405
3.177	24.326	8.867
3.545	25.232	5.083
5.732	27.199	7.323
6.215	15.636	7.724
8.648	19.346	7.434
4.285	24.793	5.533
5.325	25.296	7.598
3.518	16.819	11.231
5.032	20.395	6.143
4.248	17.051	5.643
3.329	19.742	5.485
4.817	17.389	4.906
5.272	24.893	10.103
11.981	33.429	8.868
11.659	19.321	4.84
13.446	11.198	7.359
12.466	19.553	7.021
8.461	19.472	8.606
10.223	16.078	6.874
		8.544
		5.886
		12.518
		9.49
		8.116
		5.801
		7.372
		8.984
		8.262
		9.438
		8.978
		4.982
		8.013
		6.128

## Sheet: ctrl
	Area	Mean	Mode	Min	Max	IntDen	RawIntDen
1	0.073	2.222	0	0	57	0.163	14631
2	0.061	3.177	0	0	59	0.193	17410
3	0.06	3.545	0	0	60	0.214	19239
4	0.065	5.732	0	0	65	0.375	33755
5	0.047	6.215	2	0	86	0.29	26089
6	0.045	8.648	5	0	47	0.386	34697
7	0.066	4.285	0	0	55	0.284	25567
8	0.066	5.325	0	0	52	0.35	31474
9	0.092	3.518	0	0	72	0.324	29189
10	0.093	5.032	0	0	80	0.47	42277
11	0.091	4.248	0	0	69	0.385	34640
12	0.071	3.329	0	0	41	0.236	21228
13	0.072	4.817	0	0	45	0.345	31020
14	0.091	5.272	0	0	73	0.478	43036
15	0.063	11.981	6	0	65	0.756	68074
16	0.107	11.659	5	0	92	1.245	112018
17	0.041	13.446	5	0	87	0.555	49913
18	0.142	12.466	2	0	92	1.774	159646
19	0.073	8.461	0	0	87	0.62	55833
20	0.101	10.223	4	0	85	1.034	93078

## Sheet: wt
	Area	Mean	Mode	Min	Max	IntDen	RawIntDen
1	0.213	18.227	10	0	92	3.886	349741
2	0.121	24.326	14	0	92	2.937	264301
3	0.268	25.232	14	0	92	6.759	608297
4	0.207	27.199	21	1	92	5.618	505657
5	0.179	15.636	10	0	92	2.805	252422
6	0.12	19.346	12	0	92	2.324	209189
7	0.101	24.793	13	0	92	2.515	226314
8	0.07	25.296	17	0	92	1.759	158276
9	0.134	16.819	13	0	90	2.25	202523
10	0.13	20.395	16	0	92	2.651	238601
11	0.149	17.051	10	0	92	2.545	229058
12	0.227	19.742	10	0	92	4.484	403525
13	0.166	17.389	9	0	92	2.878	259024
14	0.075	24.893	20	1	92	1.875	168753
15	0.112	33.429	16	1	92	3.76	338373
16	0.421	19.321	9	0	92	8.141	732656
17	0.181	11.198	6	0	92	2.025	182261
18	0.167	19.553	10	0	92	3.256	293014
19	0.117	19.472	9	0	92	2.286	205737
20	0.114	16.078	9	0	92	1.841	165670

## Sheet: stec
	Area	Mean	Mode	Min	Max	IntDen	RawIntDen
1	0.148	10.405	0	0	92	1.543	138880
2	0.134	8.867	0	0	92	1.19	107112
3	0.154	5.083	0	0	86	0.783	70497
4	0.071	7.323	0	0	85	0.518	46626
5	0.096	7.724	0	0	92	0.745	67061
6	0.129	7.434	0	0	91	0.96	86401
7	0.081	5.533	0	0	92	0.447	40236
8	0.118	7.598	0	0	92	0.899	80929
9	0.063	11.231	4	0	92	0.709	63805
10	0.127	6.143	0	0	92	0.779	70095
11	0.063	5.643	2	0	76	0.355	31929
12	0.067	5.485	0	0	92	0.367	33021
13	0.089	4.906	0	0	92	0.439	39504
14	0.135	10.103	0	0	92	1.366	122970
15	0.089	8.868	0	0	92	0.788	70925
16	0.091	4.84	0	0	92	0.441	39663
17	0.081	7.359	0	0	92	0.598	53797
18	0.097	7.021	2	0	92	0.678	61018
19	0.139	8.606	0	0	91	1.199	107933
20	0.122	6.874	0	0	68	0.84	75573
21	0.122	8.544	0	0	92	1.041	93733
22	0.101	5.886	0	0	83	0.593	53326
23	0.075	12.518	6	0	92	0.945	85010
24	0.08	9.49	0	0	92	0.761	68467
25	0.069	8.116	0	0	92	0.557	50174
26	0.128	5.801	0	0	87	0.744	66923
27	0.157	7.372	0	0	87	1.154	103851
28	0.095	8.984	0	0	92	0.853	76776
29	0.093	8.262	0	0	92	0.772	69495
30	0.131	9.438	0	0	92	1.241	111668
31	0.125	8.978	0	0	92	1.123	101093
32	0.119	4.982	0	0	92	0.595	53562
33	0.122	8.013	0	0	92	0.978	88044
34	0.083	6.128	0	0	78	0.507	45623
