# Supplementary material for: Salmonella manipulates macrophage migration via SteC-mediated myosin light chain activation to penetrate the gut-vascular barrier
Source: EMBO J. 2024 Mar 25;43(8):1499–518. doi: 10.1038/s44318-024-00076-7 (PMC11021425; doi:10.1038/s44318-024-00076-7)
Supplement: Supplementary file 7 — Source data Fig. 3 [file 44318_2024_76_MOESM7_ESM.zip]

Archive with 38 entries (28 files):
- Figure3/
- Figure3/3A/
- Figure3/3A/mo.Tif
- Figure3/3A/readme.pdf
- Figure3/3A/stec 1.Tif
- Figure3/3A/stec merge.Tif
- Figure3/3A/stec.Tif
- Figure3/3A/tubulib-merge.Tif
- Figure3/3A/tubulin 1.Tif
- Figure3/3A/tubulin.Tif
- Figure3/3B/
- Figure3/3B/GFP Invasion.jpg
- Figure3/3B/GFP Migration.jpg
- Figure3/3B/K256H Invasion.jpg
- Figure3/3B/K256H Migration.jpg
- Figure3/3B/SteC Invasion.jpg
- Figure3/3B/SteC Migration.jpg
- Figure3/3C/
- Figure3/3C/transwell 5 migration.xls
- Figure3/3D/
- Figure3/3D/transwell-5 invasion.xls
- Figure3/3E/
- Figure3/3E/pGFP.tif
- Figure3/3E/pSteC K256H.tif
- Figure3/3E/pSteC.tif
- Figure3/3F/
- Figure3/3F/data.xlsx
- Figure3/3H/
- Figure3/3H/transwell 6.xls
- Figure3/3I/
- Figure3/3I/Colchicine.tif
- Figure3/3I/DMSO.tif
- Figure3/3I/Latrunculin B.tif
- Figure3/3I/ML-7.tif
- Figure3/3I/PD-98059.tif
- Figure3/3I/Y-33075.tif
- Figure3/3J/
- Figure3/3J/DATA.xlsx
