# Supplementary material for: Salmonella manipulates macrophage migration via SteC-mediated myosin light chain activation to penetrate the gut-vascular barrier
Source: EMBO J. 2024 Mar 25;43(8):1499–518. doi: 10.1038/s44318-024-00076-7 (PMC11021425; doi:10.1038/s44318-024-00076-7)
Supplement: Supplementary file 7 — Source data Fig. 3 [file 44318_2024_76_MOESM7_ESM.zip › Figure3/3C/transwell 5 migration.xls]

## Sheet: Sheet1
Migration	cells	ratio
GFP-1	46	1
GFP-2	52	1.13
GFP-3	40	0.87
SteC-1	317	6.89
SteC-2	286	6.217
SteC-3	330	7.174
k256h-1	32	0.696
k256h-2	38	0.826
k256h-3	37	0.804
