# Supplementary material for: Salmonella manipulates macrophage migration via SteC-mediated myosin light chain activation to penetrate the gut-vascular barrier
Source: EMBO J. 2024 Mar 25;43(8):1499–518. doi: 10.1038/s44318-024-00076-7 (PMC11021425; doi:10.1038/s44318-024-00076-7)
Supplement: Supplementary file 7 — Source data Fig. 3 [file 44318_2024_76_MOESM7_ESM.zip › Figure3/3D/transwell-5 invasion.xls]

## Sheet: Sheet1
Invasion	cells	ratio
GFP-1	22	1
GFP-2	25	1.136
GFP-3	36	1.636
SteC-1	285	11.727
SteC-2	230	10.455
SteC-3	211	9.591
k256h-1	33	1.5
k256h-2	32	1.455
k256h-3	27	1.227
