# Supplementary material for: Salmonella manipulates macrophage migration via SteC-mediated myosin light chain activation to penetrate the gut-vascular barrier
Source: EMBO J. 2024 Mar 25;43(8):1499–518. doi: 10.1038/s44318-024-00076-7 (PMC11021425; doi:10.1038/s44318-024-00076-7)
Supplement: Supplementary file 7 — Source data Fig. 3 [file 44318_2024_76_MOESM7_ESM.zip › Figure3/3F/data.xlsx]

## Sheet: pGFP
		Area	Mean	Mode	Min	Max	IntDen	RawIntDen
9269	1	0.021	2.865	1	0	26	0.059	5301
	2	0.015	4.162	0	0	55	0.063	5681
	3	0.009	2.49	0	0	36	0.023	2077
	4	0.016	1.537	0	0	37	0.025	2261
	5	0.013	2.796	1	0	69	0.036	3277
	6	0.013	2.775	0	0	57	0.037	3316
	7	0.013	1.311	0	0	19	0.017	1540
	8	0.011	2.383	0	0	30	0.027	2414
	9	0.011	2.6	0	0	42	0.029	2600
	10	0.011	2.444	1	0	28	0.027	2390
	11	0.014	2.921	0	0	70	0.041	3686
9230	1	0.018	2.102	0	0	32	0.038	3391
	2	0.016	1.962	0	0	44	0.031	2758
	3	0.014	0.909	0	0	24	0.013	1178
	4	0.008	2.996	1	0	55	0.025	2223
	5	0.01	1.135	0	0	17	0.011	1027
	6	0.017	1.454	0	0	29	0.024	2167
	7	0.009	2.196	1	0	39	0.02	1770
	8	0.01	2.389	0	0	38	0.024	2119
	9	0.011	3.828	1	0	84	0.041	3660
	10	0.011	1.508	0	0	51	0.016	1484
	11	0.013	1.553	0	0	30	0.02	1764
	12	0.009	1.793	1	0	21	0.015	1386
	13	0.01	2.565	0	0	34	0.025	2278
	14	0.01	2.281	0	0	47	0.024	2117
	15	0.01	2.132	0	0	35	0.02	1827
	16	0.01	2.295	0	0	27	0.023	2052
9631	1	0.013	1.216	0	0	23	0.015	1391
	2	0.009	2.367	0	0	45	0.021	1910
	3	0.016	2.243	0	0	92	0.035	3160
	4	0.018	0.996	0	0	26	0.018	1594
	5	0.014	1.313	0	0	40	0.019	1676
	6	0.008	3.185	1	0	41	0.026	2363
	7	0.016	1.562	0	0	42	0.025	2268
	8	0.01	4.397	1	0	67	0.045	4006
	9	0.012	1.352	0	0	21	0.017	1520
	10	0.012	1.243	0	0	34	0.014	1303
	11	0.012	2.24	0	0	41	0.028	2509
	12	0.015	1.075	0	0	37	0.016	1468
	13	0.014	3.122	1	0	38	0.042	3815
	14	0.01	1.703	0	0	41	0.018	1608
	15	0.011	2.053	1	0	56	0.023	2088

## Sheet: pSTEC
		Area	Mean	Mode	Min	Max	IntDen	RawIntDen
9619	1	0.023	6.828	2	0	92	0.156	14065
	2	0.02	3.731	1	0	82	0.075	6756
	3	0.028	5.332	1	0	67	0.149	13395
	4	0.014	11.781	4	0	92	0.159	14337
	5	0.017	4.307	2	0	52	0.075	6736
	6	0.027	3.532	1	0	63	0.097	8710
	7	0.022	3.279	1	0	92	0.073	6548
	8	0.022	5.74	2	0	76	0.126	11302
	9	0.013	9.252	2	0	67	0.119	10723
9622	1	0.012	9.772	4	1	92	0.115	10319
	2	0.018	9.586	2	1	92	0.177	15894
	3	0.014	9.893	4	1	92	0.139	12524
	4	0.01	4.315	2	0	56	0.043	3849
	5	0.01	12.326	4	2	91	0.117	10563
	6	0.013	8.977	4	0	92	0.115	10323
	7	0.013	3.548	1	0	40	0.046	4155
	8	0.018	5.392	2	0	80	0.096	8675
9623	1	0.017	4.077	2	0	51	0.071	6388
	2	0.015	3.786	1	0	59	0.055	4978
	3	0.019	5.159	1	0	63	0.096	8656
	4	0.016	5.45	2	0	88	0.087	7805
	5	0.014	9.145	2	0	57	0.128	11559
	6	0.013	8.686	4	0	83	0.111	9998
9625	1	0.009	10.334	5	1	92	0.088	7957
	2	0.017	9.67	4	0	92	0.162	14582
	3	0.011	3.462	1	0	36	0.039	3552
	4	0.009	5.594	1	0	52	0.05	4514
	5	0.015	9.964	5	1	92	0.152	13690
	6	0.012	8.461	6	2	42	0.104	9316
	7	0.011	11.091	6	2	73	0.122	10947
	8	0.011	6.127	2	0	57	0.066	5968
	9	0.019	3.487	0	0	81	0.067	6019
	10	0.012	2.87	0	0	67	0.034	3034
	11	0.007	7.063	4	1	53	0.049	4400
	12	0.015	4.723	2	0	53	0.069	6187
	13	0.009	3.06	1	0	37	0.026	2341
	14	0.007	8.41	2	1	74	0.06	5441

## Sheet: pK56H
		Area	Mean	Mode	Min	Max	IntDen	RawIntDen
10718	1	0.06	4.555	2	0	79	0.272	24441
	2	0.043	7.3	4	0	90	0.317	28574
	3	0.081	7.66	4	0	92	0.621	55845
	4	0.049	7.31	2	0	92	0.361	32471
10719	1	0.077	3.558	1	0	68	0.273	24550
	2	0.032	7.09	2	0	55	0.224	20192
	3	0.063	4.222	1	0	70	0.265	23809
	4	0.037	9.122	2	0	92	0.342	30777
	5	0.061	4.38	1	0	28	0.266	23967
	6	0.064	3.889	1	0	30	0.249	22374
	7	0.031	3.346	2	0	35	0.102	9216
	8	0.045	7.416	2	0	92	0.337	30286
10722	1	0.043	2.788	1	0	50	0.12	10790
	2	0.046	2.521	1	0	61	0.117	10518
	3	0.037	3.993	1	0	68	0.15	13456
	4	0.058	6.322	1	0	75	0.364	32756
	5	0.033	2.813	1	0	28	0.094	8446
	6	0.036	4.317	1	0	56	0.157	14111
	7	0.023	4.492	1	0	55	0.104	9348
10720	1	5022	4.714	1	0	86	23673	23673
	2	4390	4.94	2	0	57	21685	21685
	3	3988	5.549	2	0	69	22131	22131
	4	5614	8.502	2	0	81	47728	47728
	5	2856	3.978	2	0	45	11361	11361
	6	2976	4.561	1	0	36	13575	13575
	7	1952	4.768	2	0	65	9307	9307
10721	1	7524	5.139	1	0	58	38668	38668
	2	8095	5.044	1	0	68	40834	40834
	3	3889	6.284	1	0	54	24438	24438
	4	3190	6.451	2	0	90	20578	20578
	5	4264	7.275	2	0	90	31021	31021
	6	3906	7.469	2	0	81	29175	29175
	7	7036	3.743	1	0	61	26337	26337
	8	6201	4.297	0	0	65	26647	26647
