# Supplementary material for: Salmonella manipulates macrophage migration via SteC-mediated myosin light chain activation to penetrate the gut-vascular barrier
Source: EMBO J. 2024 Mar 25;43(8):1499–518. doi: 10.1038/s44318-024-00076-7 (PMC11021425; doi:10.1038/s44318-024-00076-7)
Supplement: Supplementary file 7 — Source data Fig. 3 [file 44318_2024_76_MOESM7_ESM.zip › Figure3/3H/transwell 6.xls]

## Sheet: Sheet1
Migration	cells	ratio		Invasion	cells	ratio
DMSO-1	542	1		DMSO-1	298	1
DMSO-2	548	1.011		DMSO-2	283	0.9496
DMSO-3	527	0.972		DMSO-3	312	1.047
PD98059-1	531	0.98		PD98059-1	302	1.013
PD98059-2	522	0.963		PD98059-2	286	0.96
PD98059-3	504	0.93		PD98059-3	292	0.98
DMSO-4	124	1		DMSO-4	168	1
DMSO-5	111	0.895		DMSO-5	160	0.952
DMSO-6	130	1.048		DMSO-6	173	1.03
ML7-1	119	0.96		ML7-1	163	0.97
ML7-2	124	1		ML7-2	151	0.899
ML7-3	120	0.968		ML7-3	154	0.917
33075-1	133	1.073		33075-1	152	0.905
33075-2	121	0.984		33075-2	167	0.994
33075-3	107	0.863		33075-3	139	0.834
LB-1	2	0.016		LB-1	2	0.0119
LB-2	2	0.016		LB-2	1	0.006
LB-3	4	0.032		LB-3	1	0.006
