# Supplementary material for: Salmonella manipulates macrophage migration via SteC-mediated myosin light chain activation to penetrate the gut-vascular barrier
Source: EMBO J. 2024 Mar 25;43(8):1499–518. doi: 10.1038/s44318-024-00076-7 (PMC11021425; doi:10.1038/s44318-024-00076-7)
Supplement: Supplementary file 7 — Source data Fig. 3 [file 44318_2024_76_MOESM7_ESM.zip › Figure3/3J/DATA.xlsx]

## Sheet: dmso
		Area	Mean	Mode	Min	Max	IntDen	RawIntDen
10715	1	0.211	10.468	1	0	92	2.212	199041
10716	1	0.086	6.068	2	0	78	0.522	47003
	2	0.117	5.199	2	0	83	0.609	54770
	3	0.126	6.305	1	0	92	0.792	71301
	4	0.117	3.546	2	0	79	0.415	37375
10710	1	0.173	9.329	4	0	92	1.612	145105
	2	0.12	11.363	5	0	92	1.365	122893
	3	0.127	5.685	2	0	92	0.724	65122
10714	1	0.138	9.931	1	0	92	1.366	122960
	2	0.129	9.694	1	0	92	1.252	112658
	3	0.106	6.65	2	0	42	0.706	63581

## Sheet: PD98059
		Area	Mean	Mode	Min	Max	IntDen	RawIntDen
10738	1	0.164	5.255	1	0	92	0.864	77789
	2	0.155	4.836	0	0	66	0.749	67381
	3	0.089	4.29	1	0	61	0.381	34279
	4	0.095	4.627	1	0	71	0.441	39710
	5	0.076	4.114	1	0	69	0.311	27990
	6	0.076	5.053	1	0	47	0.382	34376
10739	1	0.194	7.456	3	0	92	1.443	129902
	2	0.143	9.067	0	0	92	1.292	116312
10742	1	0.073	4.569	1	0	47	0.331	29817
	2	0.099	6.382	4	0	78	0.632	56844
	3	0.106	6.478	1	0	68	0.69	62056
	4	0.142	4.887	1	0	90	0.692	62265

## Sheet: ML-7
		Area	Mean	Mode	Min	Max	IntDen	RawIntDen
10748	1	0.167	7.452	1	0	87	1.242	111822
	2	0.058	6.79	4	0	92	0.396	35605
	3	0.056	3.296	1	0	77	0.185	16693
	4	0.056	5.993	4	0	46	0.335	30164
	5	0.062	3.139	1	0	53	0.193	17407
10750	1	0.151	6.562	2	0	91	0.99	89084
	2	0.159	8.783	2	0	92	1.397	125768
	3	0.154	7.594	2	0	92	1.168	105075
	4	0.122	4.786	2	0	49	0.584	52599
10752	1	0.113	5.146	2	0	92	0.58	52198
	2	0.075	5.109	2	0	85	0.382	34420
	3	0.089	9.481	3	0	92	0.842	75792
	4	0.118	4.782	1	0	92	0.562	50624
	5	0.151	4.514	1	0	92	0.682	61350
	6	0.144	5.281	1	0	92	0.76	68376
	7	0.146	4.005	1	0	92	0.583	52452

## Sheet: Y33075
		Area	Mean	Mode	Min	Max	IntDen	RawIntDen
10725	1	0.147	4.848	2	0	92	0.711	63954
	2	0.148	8.596	4	0	92	1.275	114719
	3	0.144	9.407	2	0	92	1.35	121494
10729	1	0.395	11.501	2	0	92	4.546	409172
	2	0.337	5.118	2	0	90	1.723	155037
10730	1	0.266	6.534	2	0	92	1.736	156257
	2	0.207	6.251	1	0	92	1.296	116612
	3	0.154	7.409	2	0	92	1.139	102487
	4	0.146	5.005	2	0	75	0.733	65953
10723	1	0.211	6.319	2	0	91	1.332	119900
	2	0.324	15.026	2	0	92	4.871	438370

## Sheet: Latrunculin B
		Area	Mean	Mode	Min	Max	IntDen	RawIntDen
10735	1	0.055	3.754	1	0	22	0.205	18451
	2	0.08	2.502	1	0	20	0.199	17947
	3	0.064	2.159	1	0	18	0.138	12382
10731	1	0.072	0.694	0	0	24	0.05	4505
	2	0.084	1.131	0	0	28	0.095	8577
	3	0.109	0.573	0	0	39	0.063	5635
10737	1	0.044	1.082	0	0	21	0.048	4324
	2	0.066	1.142	0	0	36	0.075	6785
	3	0.054	2.737	0	0	22	0.148	13336
	4	0.051	2.135	0	0	24	0.109	9779
10736	1	0.088	0.503	0	0	22	0.044	3977
	2	0.052	0.647	0	0	30	0.034	3042
	3	0.06	2.778	0	0	41	0.167	15020
