# Supplementary material for: Salmonella manipulates macrophage migration via SteC-mediated myosin light chain activation to penetrate the gut-vascular barrier
Source: EMBO J. 2024 Mar 25;43(8):1499–518. doi: 10.1038/s44318-024-00076-7 (PMC11021425; doi:10.1038/s44318-024-00076-7)
Supplement: Supplementary file 8 — Source data Fig. 4 [file 44318_2024_76_MOESM8_ESM.zip]

Archive with 23 entries (14 files):
- Figure4/
- Figure4/4A/
- Figure4/4A/4A.JPG
- Figure4/4B/
- Figure4/4B/4B-1.JPG
- Figure4/4B/4B-2.JPG
- Figure4/4C/
- Figure4/4C/31281-Untitled60_c1-2.tif
- Figure4/4C/31281-Untitled60_c1.tif
- Figure4/4C/31281-Untitled60_c2.tif
- Figure4/4D/
- Figure4/4D/4D.xls
- Figure4/4E/
- Figure4/4E/4E.xls
- Figure4/4F/
- Figure4/4F/4F.tif
- Figure4/4F/READ ME.docx
- Figure4/4G/
- Figure4/4G/READ ME.docx
- Figure4/4G/my+fl.xls
- Figure4/4H/
- Figure4/4H/READ ME.docx
- Figure4/4H/SteC-C-MYL12A.xls
