# Supplementary material for: Salmonella manipulates macrophage migration via SteC-mediated myosin light chain activation to penetrate the gut-vascular barrier
Source: EMBO J. 2024 Mar 25;43(8):1499–518. doi: 10.1038/s44318-024-00076-7 (PMC11021425; doi:10.1038/s44318-024-00076-7)
Supplement: Supplementary file 8 — Source data Fig. 4 [file 44318_2024_76_MOESM8_ESM.zip › Figure4/4D/4D.xls]

## Sheet: Sheet1
Distance	mCherry-Myl12a	GFP-SteC	G
0	3.3333	0
0.13512	2.0368	0.9931
0.27025	7.1211	0.3605
0.40537	23.9224	11.216
0.54049	35.3045	31.328
0.67561	48.2	53.1667
0.81074	50.0165	71.3947
0.94586	49.6613	80.4235
1.08098	53.3909	72.8267
1.21611	30.752	47.6699
1.35123	10.72	19.2533
1.48635	6.9504	3.0648
1.62147	5.5856	0.4651
1.7566	11.3504	5.4219
1.89172	35.704	18.9691
2.02684	49.8067	39.4
2.16196	55.5424	59.3579
2.29709	62.2139	70.8533
2.43221	62.3371	71.5029
2.56733	47.7992	59.3456
2.70246	29.1733	37.5467
2.83758	16.7763	15.4699
2.9727	4.8037	2.8981
3.10782	0.1472	0
3.24295	0	0
3.37807	0	0
