# Supplementary material for: Salmonella manipulates macrophage migration via SteC-mediated myosin light chain activation to penetrate the gut-vascular barrier
Source: EMBO J. 2024 Mar 25;43(8):1499–518. doi: 10.1038/s44318-024-00076-7 (PMC11021425; doi:10.1038/s44318-024-00076-7)
Supplement: Supplementary file 8 — Source data Fig. 4 [file 44318_2024_76_MOESM8_ESM.zip › Figure4/4E/4E.xls]

## Sheet: Sheet1
PCC value (Myl12a/SteC)
0.76
0.89
0.76
0.65
0.96
0.97
0.62
0.89
0.9
0.93
0.86
0.78
0.87
0.93
0.84
0.82
0.96
0.91
0.93
0.93
0.98
0.83
0.96
0.97
