# Supplementary material for: Salmonella manipulates macrophage migration via SteC-mediated myosin light chain activation to penetrate the gut-vascular barrier
Source: EMBO J. 2024 Mar 25;43(8):1499–518. doi: 10.1038/s44318-024-00076-7 (PMC11021425; doi:10.1038/s44318-024-00076-7)
Supplement: Supplementary file 9 — Source data Fig. 5 [file 44318_2024_76_MOESM9_ESM.zip]

Archive with 3 entries (3 files):
- Figure5-1.zip
- Figure5-2.zip
- Figure5-3.zip
