# Supplementary material for: Salmonella manipulates macrophage migration via SteC-mediated myosin light chain activation to penetrate the gut-vascular barrier
Source: EMBO J. 2024 Mar 25;43(8):1499–518. doi: 10.1038/s44318-024-00076-7 (PMC11021425; doi:10.1038/s44318-024-00076-7)
Supplement: Supplementary file 10 — Source data Fig. 6 [file 44318_2024_76_MOESM10_ESM.zip]

Archive with 9 entries (6 files):
- Figure6/
- Figure6/6B/
- Figure6/6B/READ ME.docx
- Figure6/6B/phos tag  gel.tif
- Figure6/6B/sds page.tif
- Figure6/6G/
- Figure6/6G/READ ME.docx
- Figure6/6G/phos tag.tif
- Figure6/6G/sds page.tif
