# Supplementary material for: Salmonella manipulates macrophage migration via SteC-mediated myosin light chain activation to penetrate the gut-vascular barrier
Source: EMBO J. 2024 Mar 25;43(8):1499–518. doi: 10.1038/s44318-024-00076-7 (PMC11021425; doi:10.1038/s44318-024-00076-7)
Supplement: Supplementary file 11 — Source data Fig. 7 [file 44318_2024_76_MOESM11_ESM.zip]

Archive with 39 entries (27 files):
- Figure7/
- Figure7/7A/
- Figure7/7A/invasion.xlsx
- Figure7/7B/
- Figure7/7B/STEC ko.tif
- Figure7/7B/WT.tif
- Figure7/7C/
- Figure7/7C/WT-1H.xlsx
- Figure7/7C/stec ko-1H.xlsx
- Figure7/7D/
- Figure7/7D/7D BLOOD.xls
- Figure7/7E/
- Figure7/7E/7D Liver.xls
- Figure7/7F/
- Figure7/7F/WT20-1小肠2 PV1红+EGFP绿 200-4 5 6.jpg
- Figure7/7F/uninfected.png
- Figure7/7F/△steC20-1小肠 PV1红+EGFP绿 200-1 2 3.jpg
- Figure7/7G/
- Figure7/7G/14-1.PNG
- Figure7/7G/14-2.PNG
- Figure7/7G/16-1.png
- Figure7/7G/16-2.png
- Figure7/7G/18-1.png
- Figure7/7G/18-2.png
- Figure7/7G/20-1.png
- Figure7/7G/20-2.png
- Figure7/7H/
- Figure7/7H/READ ME.docx
- Figure7/7H/WT20H-1 PV-1RED+Saleonella GREEN_36.5x.tif
- Figure7/7H/△steC20H-1 PV-1RED+sdmonella GREEN_24.4x.tif
- Figure7/7I/
- Figure7/7I/20h.xlsx
- Figure7/7K/
- Figure7/7K/HUVEC.xlsx
- Figure7/7L/
- Figure7/7L/1.tif
- Figure7/7L/2.tif
- Figure7/7L/movie.avi
- Figure7/7L/readme.docx
