# Supplementary material for: Salmonella manipulates macrophage migration via SteC-mediated myosin light chain activation to penetrate the gut-vascular barrier
Source: EMBO J. 2024 Mar 25;43(8):1499–518. doi: 10.1038/s44318-024-00076-7 (PMC11021425; doi:10.1038/s44318-024-00076-7)
Supplement: Supplementary file 11 — Source data Fig. 7 [file 44318_2024_76_MOESM11_ESM.zip › Figure7/7A/invasion.xlsx]

## Sheet: invasion
CFU:									CFU/ML:	*5							RATIO
Time(h)	WT1	WT2	WT3	ΔsteC1	ΔsteC2	ΔsteC3			Time post infection	WT			ΔsteC				Time post infection	WT			ΔsteC
2	258	277	289	189	198	206			2h	1290	1385	1445	945	990	1030		2h	1	1.074	1.12	1	1.048	1.09
4	346	358	334	305	315	302			4h	1730	1790	1670	1525	1575	1510		4h	1.34	1.388	1.295	1.614	1.667	1.598
6	410	398	408	378	388	385			6h	2050	1990	2040	1890	1940	1925		6h	1.589	1.543	1.58	2	2.053	2.037
8	512	508	525	489	497	503			8h	2560	2540	2625	2445	2485	2515		8h	1.984	1.969	2.035	2.587	2.63	2.66
