# Supplementary material for: Salmonella manipulates macrophage migration via SteC-mediated myosin light chain activation to penetrate the gut-vascular barrier
Source: EMBO J. 2024 Mar 25;43(8):1499–518. doi: 10.1038/s44318-024-00076-7 (PMC11021425; doi:10.1038/s44318-024-00076-7)
Supplement: Supplementary file 11 — Source data Fig. 7 [file 44318_2024_76_MOESM11_ESM.zip › Figure7/7C/WT-1H.xlsx]

## Sheet: WT1
	ALL	On the blood vessel	Inside the epithelial cells	outside the epithelial cells	Near the blood vessels
1	49	28	5	11	5
2	21	4	15	2	0
3	29	5	12	0	12
4	14	9	3	2	0
5	24	2	8	12	2
6	34	8	14	2	10
7	30	8	16	0	6
8	42	6	30	3	3
9	17	0	8	0	9
10	27	4	18	0	5
total	287	74	129	32	52
%	1	0.25784	0.449477	0.111498	0.181185

## Sheet: WT2
	ALL	On the blood vessel	Inside the epithelial cells	outside the epithelial cells	Near the blood vessels
1	18	6	10	2	0
2	15	9	6	0	0
3	16	9	4	0	3
4	24	8	8	0	8
5	16	6	6	1	3
6	31	6	15	8	2
7	32	11	14	5	2
8	26	8	10	5	3
9	9	6	0	0	3
10	21	4	2	8	7
total	208	73	75	29	31
%	1	0.350962	0.360577	0.139423	0.149038

## Sheet: WT3
	ALL	On the blood vessel	Inside the epithelial cells	outside the epithelial cells	Near the blood vessels
1	14	3	9	2	0
12	5	0	5	0	0
11	5	5	0	0	0
4	17	3	10	0	4
5	4	0	0	0	4
6	12	10	0	0	2
7	18	3	10	2	3
8	18	6	3	8	1
9	8	1	4	0	3
10	7	2	3	1	1
total	108	33	44	13	18
%	1	0.305556	0.407407	0.12037	0.166667

## Sheet: WT4
	ALL	On the blood vessel	Inside the epithelial cells	outside the epithelial cells	Near the blood vessels
1	10	3	0	1	6
2	24	12	4	8	0
3	13	7	3	1	2
4	10	4	6	0	0
5	15	10	5	0	0
6	25	4	12	3	6
7	15	11	3	1	0
8	11	9	2	0	0
9	9	3	4	2	0
10	11	7	2	0	2
total	143	70	41	16	16
%	1	0.48951	0.286713	0.111888	0.111888

## Sheet: WT5
	ALL	On the blood vessel	Inside the epithelial cells	outside the epithelial cells	Near the blood vessels
1	11	8	2	0	1
2	39	6	25	1	7
3	10	5	3	0	2
4	18	7	6	2	3
5	28	16	8	0	4
6	14	5	8	1	0
7	10	4	3	2	1
8	10	8	1	1	0
9	16	8	6	0	2
11	17	7	10	0	0
total	173	74	72	7	20
%	1	0.427746	0.416185	0.0404624	0.115607
