# Supplementary material for: Salmonella manipulates macrophage migration via SteC-mediated myosin light chain activation to penetrate the gut-vascular barrier
Source: EMBO J. 2024 Mar 25;43(8):1499–518. doi: 10.1038/s44318-024-00076-7 (PMC11021425; doi:10.1038/s44318-024-00076-7)
Supplement: Supplementary file 11 — Source data Fig. 7 [file 44318_2024_76_MOESM11_ESM.zip › Figure7/7C/stec ko-1H.xlsx]

## Sheet: stec-1
	ALL	On the blood vessel	Inside the epithelial cells	outside the epithelial cells	Near the blood vessels
1	43	16	21	5	1
2	35	9	18	5	3
3	30	14	0	12	4
4	23	1	15	2	5
5	18	1	14	1	2
6	31	4	21	3	3
7	15	0	8	6	1
8	20	4	13	2	1
9	32	4	16	8	4
10	53	5	26	13	9
总计	300	58	152	57	33
%	1	0.193333	0.506667	0.19	0.11

## Sheet: stec-2
	ALL	On the blood vessel	Inside the epithelial cells	outside the epithelial cells	Near the blood vessels
1	17	3	5	6	3
2	66	17	31	5	13
3	7	0	6	1	0
4	17	0	6	10	1
5	24	6	7	11	0
6	30	8	12	6	4
7	10	0	4	4	2
8	27	6	1	18	2
9	10	2	4	2	2
10	22	2	12	8	0
总计	230	44	88	71	27
%	1	0.191304	0.382609	0.308696	0.117391

## Sheet: stec-3
	ALL	On the blood vessel	Inside the epithelial cells	outside the epithelial cells	Near the blood vessels
1	48	12	19	10	7
2	37	1	18	9	9
3	20	0	10	9	1
4	71	28	20	12	11
5	18	0	16	1	1
6	50	4	33	3	10
7	59	6	39	4	10
8	40	9	20	11	0
9	46	6	16	19	5
10	31	7	18	5	1
总计	420	73	209	83	55
%	1	0.17381	0.497619	0.197619	0.130952

## Sheet: stec-4
	ALL	On the blood vessel	Inside the epithelial cells	outside the epithelial cells	Near the blood vessels
1	24	0	12	4	8
2	54	4	30	8	12
6	74	2	45	14	13
8	166	5	82	75	4
9	30	0	17	10	3
14	52	18	17	12	5
16	26	0	11	15	0
15	58	0	27	29	2
10	56	9	16	15	16
11	64	9	30	17	8
12	84	14	26	20	24
总计	688	61	313	219	95
%	1	0.0886628	0.454942	0.318314	0.138081

## Sheet: stec-5
	ALL	On the blood vessel	Inside the epithelial cells	outside the epithelial cells	Near the blood vessels
1	18	0	4	14	0
2	17	5	6	6	0
3	12	5	6	1	0
4	16	7	5	4	0
5	33	3	26	4	0
6	20	12	2	5	1
7	42	17	12	1	12
8	22	6	15	1	0
9	39	5	18	12	4
10	17	0	10	2	5
总计	236	60	104	50	22
%	1	0.254237	0.440678	0.211864	0.0932203
	ΔsteC
