# Supplementary material for: Salmonella manipulates macrophage migration via SteC-mediated myosin light chain activation to penetrate the gut-vascular barrier
Source: EMBO J. 2024 Mar 25;43(8):1499–518. doi: 10.1038/s44318-024-00076-7 (PMC11021425; doi:10.1038/s44318-024-00076-7)
Supplement: Supplementary file 11 — Source data Fig. 7 [file 44318_2024_76_MOESM11_ESM.zip › Figure7/7D/7D BLOOD.xls]

## Sheet: Sheet1
CFU/ml	ctrl	WT	ΔSteC
1	0	2388	8
2	0	890	6
3	0	1786	120
