# Supplementary material for: Salmonella manipulates macrophage migration via SteC-mediated myosin light chain activation to penetrate the gut-vascular barrier
Source: EMBO J. 2024 Mar 25;43(8):1499–518. doi: 10.1038/s44318-024-00076-7 (PMC11021425; doi:10.1038/s44318-024-00076-7)
Supplement: Supplementary file 11 — Source data Fig. 7 [file 44318_2024_76_MOESM11_ESM.zip › Figure7/7I/20h.xlsx]

## Sheet: WT
	1	4	5	6	7	9	10	11	13	14	15	16	17	19	20	21	22	23	24	25	26	27	28	29	30	31
ALL	9	9	9	4	5	15	10	7	10	16	17	6	9	9	7	11	5	16	7	7	12	7	4	7	3	3
BLOOD VESSEL	4	0	5	2	1	4	4	2	3	5	7	1	2	1	1	5	1	4	4	2	0	2	0	2	0	0
EPITHELIAL	5	9	4	2	4	11	6	5	7	11	10	5	7	8	6	6	4	12	3	5	12	5	4	5	3	3

## Sheet: ΔsteC
	1	2	3	4	5	6	7	8	9	10	11	12	13	14	15	16	17	18	19	20	21	22	23	24	25	26
ALL	29	23	62	49	28	90	111	106	75	56	15	36	32	38	90	72	73	39	41	34	42	53	73	61	73	67
BLOOD VESSEL	11	11	20	24	5	39	31	48	28	25	3	17	18	14	48	12	23	13	18	4	9	6	34	36	43	28
EPITHELIAL	18	12	42	25	23	51	80	58	47	31	12	19	14	24	42	60	50	26	23	30	33	47	39	25	30	39
