# Supplementary material for: Salmonella manipulates macrophage migration via SteC-mediated myosin light chain activation to penetrate the gut-vascular barrier
Source: EMBO J. 2024 Mar 25;43(8):1499–518. doi: 10.1038/s44318-024-00076-7 (PMC11021425; doi:10.1038/s44318-024-00076-7)
Supplement: Supplementary file 11 — Source data Fig. 7 [file 44318_2024_76_MOESM11_ESM.zip › Figure7/7K/HUVEC.xlsx]

## Sheet: Sheet1
	RAW1	RAW2	RAW3	RAW-WT1	RAW-WT2	RAW-WT3	RAW-∆SteC1	RAW-∆SteC2	RAW-∆SteC3
MIGRATION	2	2	0	34	30	28	12	14	11
RATIO	1	1	0	17	15	14	6	7	5.5
