# Supplementary material for: Salmonella manipulates macrophage migration via SteC-mediated myosin light chain activation to penetrate the gut-vascular barrier
Source: EMBO J. 2024 Mar 25;43(8):1499–518. doi: 10.1038/s44318-024-00076-7 (PMC11021425; doi:10.1038/s44318-024-00076-7)
Supplement: Supplementary file 12 — Appendix figure Source Data [file 44318_2024_76_MOESM12_ESM.zip]

Archive with 5 entries (4 files):
- Fig.S4C/20210918 mn CTP.tif
- Fig.S4C/20210924 mn ATP.tif
- Fig.S4C/20210925 mn UTP.tif
- Fig.S4C/20211014 mn GTP.tif
- Fig.S4C/
